# Supplementary material for: [2-(Dimethyl­amino)­ethanol-κ2 N,O][2-(dimethyl­amino)­ethano­lato-κ2 N,O]iodidocopper(II)
Source: Acta Crystallogr Sect E Struct Rep Online. 2012 Mar 14;68(Pt 4):m419–20. doi: 10.1107/S1600536812010215 (PMC3343824; doi:10.1107/S1600536812010215)
Supplement: Supplementary file 1 [file e-68-0m419-sup1.cif]

##############################################################################
#                                                                            #
# This CIF contains the data in a paper accepted for publication in          #
# Acta Crystallographica Section E. It conforms to the requirements of       #
# Notes for Authors for Acta Crystallographica Section E, and has been       #
# peer reviewed under the auspices of the IUCr Commission on Journals.       #
#                                                                            #
# Full details of the Crystallographic Information File format               #
# are given in the paper "The Crystallographic Information File (CIF):       #
# a New Standard Archive File for Crystallography" by S. R. Hall, F. H.      #
# Allen and I. D. Brown [Acta Cryst. (1991), A47, 655-685].                  #
#                                                                            #
# The current version of the core CIF dictionary is obtainable from          #
# ftp://ftp.iucr.org/pub/cif_core.dic.                                       #
#                                                                            #
# Software is freely available for graphical display of the structure(s)     #
# in this CIF. For information consult the CIF software page                 #
# http://www.iucr.org/resources/cif/software.                                #
#                                                                            #
# This file may be used for bona fide research purposes within the           #
# scientific community so long as proper attribution is given to the journal # 
# article from which it was obtained.                                        #
#                                                                            #
##############################################################################
data_I
_audit_creation_method     'WinGX routine CIF_UPDATE'
_chemical_name_systematic
;
[2-(Dimethylamino)ethanol-\k^2^<i>N</i>,<i>O</i>][2-(dimethylamino)ethanolato-
\k^2^<i>N</i>,<i>O</i>]iodidocopper(II)
;
_chemical_formula_moiety     'C8 H21 Cu1 I1 N2 O2'
_chemical_formula_sum     'C8 H21 Cu I N2 O2'
_chemical_formula_iupac     '[Cu (C4 H10 N O) I (C4 H11 N O)]'
_chemical_formula_weight     367.71
_symmetry_cell_setting     monoclinic
_symmetry_space_group_name_H-M     'P 21/n'
_symmetry_space_group_name_Hall     -p_2yn
loop_
    _symmetry_equiv_pos_as_xyz
    'x, y, z'
    '-x+1/2, y+1/2, -z+1/2'
    '-x, -y, -z'
    'x-1/2, -y-1/2, z-1/2'
_cell_length_a     8.6900(10)
_cell_length_b     15.2410(10)
_cell_length_c     11.1160(10)
_cell_angle_alpha     90
_cell_angle_beta     106.847(10)
_cell_angle_gamma     90
_cell_volume     1409.1(2)
_cell_formula_units_Z     4
_cell_measurement_reflns_used     6
_cell_measurement_theta_min     10.85
_cell_measurement_theta_max     11.94
_cell_measurement_temperature     296(2)
_exptl_crystal_description     rod
_exptl_crystal_colour     blue-green
_exptl_crystal_size_max     0.32
_exptl_crystal_size_mid     0.3
_exptl_crystal_size_min     0.2
_exptl_crystal_density_diffrn     1.733
_exptl_crystal_density_method     'not measured'
_exptl_crystal_F_000     724
_exptl_absorpt_coefficient_mu     3.724
_exptl_absorpt_correction_type     psi-scan
_exptl_absorpt_process_details
;
(North <i>et al.</i>, 1968)
;
_exptl_absorpt_correction_T_min     0.333
_exptl_absorpt_correction_T_max     .47
_exptl_special_details     ?
_diffrn_ambient_temperature     296(2)
_diffrn_radiation_type     MoK\a
_diffrn_radiation_wavelength     0.71069
_diffrn_radiation_source     'fine-focus sealed tube'
_diffrn_radiation_monochromator     graphite
_diffrn_measurement_device_type     'Rigaku AFC-6S'
_diffrn_measurement_method     '2\q-\w scans'
_diffrn_reflns_number     2642
_diffrn_reflns_av_R_equivalents     0.0892
_diffrn_reflns_theta_min     2.33
_diffrn_reflns_theta_max     25
_diffrn_reflns_theta_full     25
_diffrn_measured_fraction_theta_max     0.998
_diffrn_measured_fraction_theta_full     0.998
_diffrn_reflns_limit_h_min     0
_diffrn_reflns_limit_h_max     10
_diffrn_reflns_limit_k_min     0
_diffrn_reflns_limit_k_max     18
_diffrn_reflns_limit_l_min     -13
_diffrn_reflns_limit_l_max     12
_diffrn_standards_number     3
_diffrn_standards_interval_count     150
_diffrn_standards_decay_%     0
_refine_special_details
;
Refinement of <i>F</i>^2^ against ALL reflections. The weighted <i>R</i>-factor
<i>wR</i> and goodness of fit <i>S</i> are based on <i>F</i>^2^, conventional
<i>R</i>-factors <i>R</i> are based on <i>F</i>, with <i>F</i> set to zero for
negative <i>F</i>^2^. The threshold expression of <i>F</i>^2^ >
\s(<i>F</i>^2^) is used only for calculating <i>R</i>-factors(gt) <i>etc</i>.
and is not relevant to the choice of reflections for refinement.
<i>R</i>-factors based on <i>F</i>^2^ are statistically about twice as large
as those based on <i>F</i>, and <i>R</i>- factors based on ALL data will be
even larger.
;
_reflns_number_total     2471
_reflns_number_gt     1003
_reflns_threshold_expression     I>2\s(I)
_refine_ls_structure_factor_coef     Fsqd
_refine_ls_matrix_type     full
_refine_ls_R_factor_all     0.1935
_refine_ls_R_factor_gt     0.0582
_refine_ls_wR_factor_gt     0.1494
_refine_ls_wR_factor_ref     0.2037
_refine_ls_goodness_of_fit_ref     0.997
_refine_ls_restrained_S_all     0.997
_refine_ls_number_reflns     2471
_refine_ls_number_parameters     133
_refine_ls_number_restraints     0
_refine_ls_hydrogen_treatment     constr
_refine_ls_weighting_scheme     calc
_refine_ls_weighting_details
                 'calc w=1/[\s^2^(Fo^2^)+(0.0962P)^2^] where P=(Fo^2^+2Fc^2^)/3'
_atom_sites_solution_hydrogens     geom
_atom_sites_solution_primary     direct
_atom_sites_solution_secondary     difmap
_refine_ls_shift/su_max     0.013
_refine_ls_shift/su_mean     0.001
_refine_diff_density_max     1.801
_refine_diff_density_min     -0.834
_refine_ls_extinction_method     none
loop_
    _atom_type_symbol
    _atom_type_description
    _atom_type_scat_dispersion_real
    _atom_type_scat_dispersion_imag
    _atom_type_scat_source
    C C 0.0033 0.0016 'International Tables Vol C Tables 4.2.6.8 and 6.1.1.4'
    H H 0 0 'International Tables Vol C Tables 4.2.6.8 and 6.1.1.4'
    Cu Cu 0.3201 1.2651 'International Tables Vol C Tables 4.2.6.8 and 6.1.1.4'
    I I -0.4742 1.8119 'International Tables Vol C Tables 4.2.6.8 and 6.1.1.4'
    N N 0.0061 0.0033 'International Tables Vol C Tables 4.2.6.8 and 6.1.1.4'
    O O 0.0106 0.006 'International Tables Vol C Tables 4.2.6.8 and 6.1.1.4'
_computing_data_collection
;
<i>AFC6S Diffractometer Control Software</i> (Molecular Structure Corporation,
1998)
;
_computing_cell_refinement
;
<i>AFC6S Diffractometer Control Software</i> (Molecular Structure Corporation,
1998)
;
_computing_data_reduction
;
TEXSAN (Molecular Structure Corporation & Rigaku, 2000)
;
_computing_structure_solution     'SHELXS97 (Sheldrick, 2008)'
_computing_structure_refinement     'SHELXL97 (Sheldrick, 2008)'
_computing_molecular_graphics     'Johnson (1976)'
_computing_publication_material     'WinGX (Farrugia, 1999)'
loop_
    _atom_site_type_symbol
    _atom_site_label
    _atom_site_fract_x
    _atom_site_fract_y
    _atom_site_fract_z
    _atom_site_U_iso_or_equiv
    _atom_site_adp_type
    _atom_site_calc_flag
    _atom_site_refinement_flags
    _atom_site_occupancy
    _atom_site_symmetry_multiplicity
    _atom_site_disorder_assembly
    _atom_site_disorder_group
    I I1 0.64794(15) 0.39539(8) 0.25072(11) 0.0679(5) Uani d . 1 1 . .
    Cu Cu1 0.4723(2) 0.26167(12) 0.34694(15) 0.0456(6) Uani d . 1 1 . .
    O O1 0.5633(10) 0.2803(6) 0.5351(8) 0.044(2) Uani d . 1 1 . .
    O O2 0.3381(11) 0.2106(6) 0.1834(8) 0.038(2) Uani d . 1 1 . .
    H H2O 0.2428 0.2147 0.1437 0.08(6) Uiso calc R 1 1 . .
    N N1 0.2813(13) 0.3302(7) 0.3748(9) 0.038(3) Uani d . 1 1 . .
    N N2 0.6101(12) 0.1521(7) 0.3455(9) 0.033(3) Uani d . 1 1 . .
    C C1 0.4697(16) 0.3364(10) 0.5848(13) 0.050(4) Uani d . 1 1 . .
    H H1A 0.5391 0.3755 0.6457 0.06 Uiso calc R 1 1 . .
    H H1B 0.4074 0.3021 0.6276 0.06 Uiso calc R 1 1 . .
    C C2 0.3579(18) 0.3894(9) 0.4808(13) 0.048(4) Uani d . 1 1 . .
    H H2A 0.2761 0.4173 0.5113 0.057 Uiso calc R 1 1 . .
    H H2B 0.4178 0.4349 0.453 0.057 Uiso calc R 1 1 . .
    C C3 0.1879(19) 0.3814(10) 0.2666(13) 0.061(5) Uani d . 1 1 . .
    H H3A 0.0986 0.4086 0.2864 0.092 Uiso calc R 1 1 . .
    H H3B 0.1488 0.3434 0.1954 0.092 Uiso calc R 1 1 . .
    H H3C 0.2551 0.4259 0.247 0.092 Uiso calc R 1 1 . .
    C C4 0.1717(17) 0.2652(10) 0.4069(14) 0.052(4) Uani d . 1 1 . .
    H H4A 0.0854 0.2955 0.427 0.079 Uiso calc R 1 1 . .
    H H4B 0.2304 0.2311 0.4781 0.079 Uiso calc R 1 1 . .
    H H4C 0.1284 0.2271 0.3365 0.079 Uiso calc R 1 1 . .
    C C5 0.4044(16) 0.1367(9) 0.1424(13) 0.046(4) Uani d . 1 1 . .
    H H5A 0.3869 0.1398 0.0523 0.055 Uiso calc R 1 1 . .
    H H5B 0.3528 0.0839 0.1607 0.055 Uiso calc R 1 1 . .
    C C6 0.5814(15) 0.1335(9) 0.2087(11) 0.038(3) Uani d . 1 1 . .
    H H6A 0.6234 0.0759 0.198 0.045 Uiso calc R 1 1 . .
    H H6B 0.637 0.1766 0.1725 0.045 Uiso calc R 1 1 . .
    C C7 0.7829(17) 0.1630(11) 0.4054(13) 0.059(5) Uani d . 1 1 . .
    H H7A 0.8063 0.1534 0.4942 0.089 Uiso calc R 1 1 . .
    H H7B 0.8144 0.2215 0.3905 0.089 Uiso calc R 1 1 . .
    H H7C 0.8413 0.1214 0.3707 0.089 Uiso calc R 1 1 . .
    C C8 0.5534(19) 0.0790(9) 0.4089(13) 0.054(4) Uani d . 1 1 . .
    H H8A 0.5948 0.0246 0.3877 0.08 Uiso calc R 1 1 . .
    H H8B 0.4381 0.0775 0.382 0.08 Uiso calc R 1 1 . .
    H H8C 0.5906 0.0876 0.4982 0.08 Uiso calc R 1 1 . .
loop_
    _atom_site_aniso_label
    _atom_site_aniso_U_11
    _atom_site_aniso_U_22
    _atom_site_aniso_U_33
    _atom_site_aniso_U_12
    _atom_site_aniso_U_13
    _atom_site_aniso_U_23
    I1 0.0801(9) 0.0630(7) 0.0579(7) -0.0279(7) 0.0159(6) 0.0090(6)
    Cu1 0.0337(9) 0.0659(13) 0.0304(9) 0.0154(9) -0.0015(7) -0.0125(9)
    O1 0.040(5) 0.057(6) 0.032(5) 0.016(5) 0.006(4) -0.003(5)
    O2 0.030(6) 0.046(6) 0.034(5) -0.003(4) 0.004(4) -0.012(5)
    N1 0.042(7) 0.047(7) 0.021(6) 0.013(5) 0.005(5) -0.001(5)
    N2 0.033(6) 0.045(7) 0.020(5) -0.010(5) 0.005(5) -0.001(5)
    C1 0.038(9) 0.063(11) 0.046(9) 0.004(8) 0.005(7) -0.006(8)
    C2 0.050(9) 0.046(9) 0.045(8) 0.003(8) 0.010(7) -0.015(8)
    C3 0.073(12) 0.062(11) 0.037(8) 0.027(9) -0.001(8) -0.001(8)
    C4 0.048(9) 0.070(11) 0.053(9) -0.019(8) 0.035(8) -0.008(8)
    C5 0.053(9) 0.048(9) 0.032(8) 0.011(7) 0.007(7) 0.005(7)
    C6 0.038(8) 0.045(9) 0.030(7) 0.011(7) 0.011(6) 0.014(6)
    C7 0.059(10) 0.071(12) 0.042(9) 0.033(9) 0.008(8) -0.009(9)
    C8 0.081(12) 0.043(9) 0.034(8) 0.000(8) 0.013(8) 0.011(7)
_geom_special_details
;
All e.s.d.'s (except the e.s.d. in the dihedral angle between two l.s. planes)
are estimated using the full covariance matrix. The cell e.s.d.'s are taken
into account individually in the estimation of e.s.d.'s in distances, angles
and torsion angles; correlations between e.s.d.'s in cell parameters are only
used when they are defined by crystal symmetry. An approximate (isotropic)
treatment of cell e.s.d.'s is used for estimating e.s.d.'s involving l.s.
planes.
;
loop_
    _geom_bond_atom_site_label_1
    _geom_bond_atom_site_label_2
    _geom_bond_site_symmetry_2
    _geom_bond_distance
    _geom_bond_publ_flag
    I1 Cu1 . 2.928(2) y
    Cu1 O1 . 2.030(9) y
    Cu1 N2 . 2.058(11) y
    Cu1 N1 . 2.059(10) y
    Cu1 O2 . 2.010(8) y
    O1 C1 . 1.399(16) ?
    O2 C5 . 1.400(16) ?
    O2 H2O . 0.82 ?
    N1 C3 . 1.466(15) ?
    N1 C2 . 1.481(16) ?
    N1 C4 . 1.488(16) ?
    N2 C7 . 1.465(16) ?
    N2 C8 . 1.476(17) ?
    N2 C6 . 1.495(15) ?
    C1 C2 . 1.512(19) ?
    C1 H1A . 0.97 ?
    C1 H1B . 0.97 ?
    C2 H2A . 0.97 ?
    C2 H2B . 0.97 ?
    C3 H3A . 0.96 ?
    C3 H3B . 0.96 ?
    C3 H3C . 0.96 ?
    C4 H4A . 0.96 ?
    C4 H4B . 0.96 ?
    C4 H4C . 0.96 ?
    C5 C6 . 1.502(17) ?
    C5 H5A . 0.97 ?
    C5 H5B . 0.97 ?
    C6 H6A . 0.97 ?
    C6 H6B . 0.97 ?
    C7 H7A . 0.96 ?
    C7 H7B . 0.96 ?
    C7 H7C . 0.96 ?
    C8 H8A . 0.96 ?
    C8 H8B . 0.96 ?
    C8 H8C . 0.96 ?
loop_
    _geom_angle_atom_site_label_1
    _geom_angle_atom_site_label_2
    _geom_angle_atom_site_label_3
    _geom_angle_site_symmetry_1
    _geom_angle_site_symmetry_3
    _geom_angle
    _geom_angle_publ_flag
    O1 Cu1 N2 . . 93.9(4) ?
    O1 Cu1 N1 . . 82.2(4) ?
    N2 Cu1 N1 . . 155.4(4) ?
    O1 Cu1 I1 . . 101.0(3) ?
    N2 Cu1 I1 . . 101.3(3) ?
    N1 Cu1 I1 . . 103.3(3) ?
    I1 Cu1 O2 . . 99.6(3) ?
    O1 Cu1 O2 . . 159.5(4) ?
    O2 Cu1 N1 . . 92.9(4) ?
    O2 Cu1 N2 . . 82.3(4) ?
    C1 O1 Cu1 . . 113.3(7) ?
    C5 O2 H2O . . 109.5 ?
    C3 N1 C2 . . 110.0(11) ?
    C3 N1 C4 . . 108.1(11) ?
    C2 N1 C4 . . 112.7(11) ?
    C3 N1 Cu1 . . 115.2(9) ?
    C2 N1 Cu1 . . 103.5(8) ?
    C4 N1 Cu1 . . 107.4(8) ?
    C7 N2 C8 . . 108.0(11) ?
    C7 N2 C6 . . 109.3(10) ?
    C8 N2 C6 . . 111.3(10) ?
    C7 N2 Cu1 . . 115.2(9) ?
    C8 N2 Cu1 . . 109.4(8) ?
    C6 N2 Cu1 . . 103.6(7) ?
    O1 C1 C2 . . 110.1(11) ?
    O1 C1 H1A . . 109.6 ?
    C2 C1 H1A . . 109.6 ?
    O1 C1 H1B . . 109.6 ?
    C2 C1 H1B . . 109.6 ?
    H1A C1 H1B . . 108.2 ?
    N1 C2 C1 . . 108.9(11) ?
    N1 C2 H2A . . 109.9 ?
    C1 C2 H2A . . 109.9 ?
    N1 C2 H2B . . 109.9 ?
    C1 C2 H2B . . 109.9 ?
    H2A C2 H2B . . 108.3 ?
    N1 C3 H3A . . 109.5 ?
    N1 C3 H3B . . 109.5 ?
    H3A C3 H3B . . 109.5 ?
    N1 C3 H3C . . 109.5 ?
    H3A C3 H3C . . 109.5 ?
    H3B C3 H3C . . 109.5 ?
    N1 C4 H4A . . 109.5 ?
    N1 C4 H4B . . 109.5 ?
    H4A C4 H4B . . 109.5 ?
    N1 C4 H4C . . 109.5 ?
    H4A C4 H4C . . 109.5 ?
    H4B C4 H4C . . 109.5 ?
    O2 C5 C6 . . 109.0(11) ?
    O2 C5 H5A . . 109.9 ?
    C6 C5 H5A . . 109.9 ?
    O2 C5 H5B . . 109.9 ?
    C6 C5 H5B . . 109.9 ?
    H5A C5 H5B . . 108.3 ?
    N2 C6 C5 . . 109.7(10) ?
    N2 C6 H6A . . 109.7 ?
    C5 C6 H6A . . 109.7 ?
    N2 C6 H6B . . 109.7 ?
    C5 C6 H6B . . 109.7 ?
    H6A C6 H6B . . 108.2 ?
    N2 C7 H7A . . 109.5 ?
    N2 C7 H7B . . 109.5 ?
    H7A C7 H7B . . 109.5 ?
    N2 C7 H7C . . 109.5 ?
    H7A C7 H7C . . 109.5 ?
    H7B C7 H7C . . 109.5 ?
    N2 C8 H8A . . 109.5 ?
    N2 C8 H8B . . 109.5 ?
    H8A C8 H8B . . 109.5 ?
    N2 C8 H8C . . 109.5 ?
    H8A C8 H8C . . 109.5 ?
    H8B C8 H8C . . 109.5 ?
loop_
    _geom_hbond_atom_site_label_D
    _geom_hbond_atom_site_label_H
    _geom_hbond_atom_site_label_A
    _geom_hbond_site_symmetry_A
    _geom_hbond_distance_DH
    _geom_hbond_distance_HA
    _geom_hbond_distance_DA
    _geom_hbond_angle_DHA
    O2 H2O O1 4_565 0.82 1.68 2.482(12) 167.3
data_global
_journal_date_recd_electronic     2012-02-15
_journal_date_accepted     2012-03-07
_journal_name_full     'Acta Crystallographica, Section E'
_journal_year     2012
_journal_volume     68
_journal_issue      4
_journal_page_first     m419
_journal_page_last     m420
_journal_paper_category     QM
_journal_paper_doi     10.1107/S1600536812010215
_journal_coeditor_code     DS2178
_publ_contact_author_name     'Vassilyeva, Olga Yu.'
_publ_contact_author_address
;
Department of Inorganic Chemistry
Taras Shevchenko National University of Kyiv,
Volodymyrska str. 64,
Kyiv 01033,
Ukraine
;
_publ_contact_author_email     vassilyeva@univ.kiev.ua
_publ_contact_author_fax     '+380(44)286-2467'
_publ_contact_author_phone     '+380(44)235-4371'
_publ_section_title
;\
[2-(Dimethylamino)ethanol-\k^2^<i>N</i>,<i>O</i>][2-(dimethylamino)ethanolato-\
\k^2^<i>N</i>,<i>O</i>]iodidocopper(II)
;
loop_
    _publ_author_name
    _publ_author_address
    'Buvaylo, Elena A.'
;
Department of Inorganic Chemistry,
Taras Shevchenko National University of Kyiv,
Volodymyrska str. 64,
Kyiv 01033,
Ukraine
;
    'Kokozay, Volodymyr N.'
;
Department of Inorganic Chemistry,
Taras Shevchenko National University of Kyiv,
Volodymyrska str. 64,
Kyiv 01033,
Ukraine
;
    'Vassilyeva, Olga Yu.'
;
Department of Inorganic Chemistry,
Taras Shevchenko National University of Kyiv,
Volodymyrska str. 64,
Kyiv 01033,
Ukraine
;
    'Skelton, Brian W.'
;
Centre for Microscopy, Characterisation and Analysis,
University of Western Australia,
35 Stirling Highway,
Crawley,
WA 6009,
Australia
;
