# Supplementary material for: [2-(Dimethyl­amino)­ethanol-κ2 N,O][2-(dimethyl­amino)­ethano­lato-κ2 N,O]iodidocopper(II)
Source: Acta Crystallogr Sect E Struct Rep Online. 2012 Mar 14;68(Pt 4):m419–20. doi: 10.1107/S1600536812010215 (PMC3343824; doi:10.1107/S1600536812010215)
Supplement: Supplementary file 2 [file e-68-0m419-Isup2.hkl]

#
# h,k,l, Fc-squared, Fo-squared, sigma(Fo-squared) and status flag
#
data_I
_shelx_title ' lv285 in space group P 21/n'
_shelx_refln_list_code          4
_shelx_F_calc_maximum      265.94
_exptl_crystal_F_000       724.00
_reflns_d_resolution_high  0.8409
 
loop_
 _symmetry_equiv_pos_as_xyz
 'x, y, z'
 '-x+1/2, y+1/2, -z+1/2'
 '-x, -y, -z'
 'x-1/2, -y-1/2, z-1/2'
 
_cell_length_a     8.6900
_cell_length_b    15.2410
_cell_length_c    11.1160
_cell_angle_alpha  90.000
_cell_angle_beta  106.847
_cell_angle_gamma  90.000
 
_shelx_F_squared_multiplier     1.000
 
loop_
 _refln_index_h
 _refln_index_k
 _refln_index_l
 _refln_F_squared_calc
 _refln_F_squared_meas
 _refln_F_squared_sigma
 _refln_observed_status
   2   0   0     1244.92     1247.14    120.75 o
   4   0   0     4055.47     4954.46    222.39 o
   6   0   0     4192.52     5272.03    309.70 o
   8   0   0       72.36      224.68    268.64 o
   1   1   0     3428.42     4676.35    126.71 o
   2   1   0     5985.53     6718.39    182.92 o
   3   1   0     7722.30     9213.05    244.31 o
   4   1   0     2532.06     2035.77    195.02 o
   5   1   0      308.82      387.48    207.30 o
   6   1   0     4689.38     4483.26    305.41 o
   7   1   0     1215.93     1126.55    135.81 o
   8   1   0      398.21      449.35    275.56 o
   9   1   0       13.76      561.93    294.48 o
   0   2   0    29652.88    24770.87    344.83 o
   1   2   0     2173.27     2424.70    131.79 o
   2   2   0     5977.44     6508.28    190.09 o
   3   2   0     1264.60     1432.95    109.39 o
   4   2   0     5710.84     6160.88    245.39 o
   5   2   0     8076.79     8673.89    319.04 o
   6   2   0      478.86      524.89    117.92 o
   7   2   0       36.57     -234.13    259.20 o
   8   2   0       51.44     -298.72    298.72 o
   9   2   0       78.58       -4.32    315.17 o
   1   3   0     2323.00     2035.09    135.84 o
   2   3   0    27787.39    28744.85    440.06 o
   3   3   0       54.31      149.66    139.26 o
   4   3   0       61.35       94.20    171.93 o
   5   3   0     2032.52     1880.96    165.50 o
   6   3   0       37.03      115.85    225.52 o
   7   3   0      116.20     -140.92    266.34 o
   8   3   0     2371.80     2499.60    241.74 o
   9   3   0        1.76     -323.78    323.78 o
   0   4   0    18790.16    17110.23    331.94 o
   1   4   0     4898.21     6189.78    202.56 o
   2   4   0    13351.47    13414.28    292.58 o
   3   4   0      241.47      140.19    155.11 o
   4   4   0    15563.21    15641.65    378.44 o
   5   4   0      478.97      639.43    106.39 o
   6   4   0       40.42     -133.63    240.07 o
   7   4   0        0.53      109.24    248.06 o
   8   4   0       70.77       13.48    292.22 o
   9   4   0      239.97      433.44    307.72 o
   1   5   0      821.35      890.07     83.99 o
   2   5   0      817.68      573.38     74.55 o
   3   5   0    22881.11    23098.48    452.76 o
   4   5   0      336.97      258.78    136.95 o
   5   5   0      451.11       75.42    218.98 o
   6   5   0      447.05      469.54    249.12 o
   7   5   0     2026.45     2224.93    213.63 o
   8   5   0      864.86      748.25    160.62 o
   9   5   0      202.67      464.30    316.24 o
   0   6   0    24564.21    25581.62    474.33 o
   1   6   0     2002.82     1608.68    128.59 o
   2   6   0     2880.62     2790.62    198.71 o
   3   6   0      127.30     -205.13    205.13 o
   4   6   0      550.95      461.49    103.06 o
   5   6   0      934.39      929.82    120.09 o
   6   6   0     1769.14     1543.36    140.13 o
   7   6   0      356.65      521.83    273.76 o
   8   6   0       68.19     -173.59    300.34 o
   9   6   0      236.04      177.66    347.74 o
   1   7   0     3379.22     3739.29    229.19 o
   2   7   0     8758.27     7538.25    290.03 o
   3   7   0      973.18      734.45    101.38 o
   4   7   0     6524.53     6768.26    326.57 o
   5   7   0      648.43      298.96    176.74 o
   6   7   0     1163.25     1031.02    140.61 o
   7   7   0       54.42      269.33    269.42 o
   8   7   0        0.62        1.56    309.66 o
   9   7   0      194.36      169.44    335.76 o
   0   8   0    13613.90    12226.54    368.00 o
   1   8   0     8527.01     7891.93    307.08 o
   2   8   0      368.14      545.37     96.85 o
   3   8   0      797.91     1213.15    127.48 o
   4   8   0       64.46      -58.51    240.02 o
   5   8   0     2579.26     2689.01    229.57 o
   6   8   0     1199.51     1249.39    146.93 o
   7   8   0      142.67      -67.88    306.25 o
   8   8   0       22.07       88.80    316.40 o
   1   9   0     6702.31     6483.49    302.91 o
   2   9   0     1327.53     1299.87    115.34 o
   3   9   0      778.44      680.14    117.33 o
   4   9   0     1336.13     1338.58    134.05 o
   5   9   0        2.45     -222.64    262.33 o
   6   9   0       15.50     -290.46    290.46 o
   7   9   0     1227.88     1313.07    164.90 o
   8   9   0      228.33      523.72    323.84 o
   0  10   0     1504.72     1311.42    120.78 o
   1  10   0     1090.03      714.51    121.08 o
   2  10   0     2257.49     2278.08    194.05 o
   3  10   0      151.61     -123.62    246.02 o
   4  10   0     4261.62     4264.86    339.70 o
   5  10   0      135.82      -40.38    275.98 o
   6  10   0      530.83      942.70    149.87 o
   7  10   0       16.44      119.06    296.54 o
   8  10   0       85.29       75.06    330.39 o
   1  11   0       86.17     -244.05    244.05 o
   2  11   0     2406.25     2261.00    170.04 o
   3  11   0     4002.83     3570.69    320.09 o
   4  11   0      122.12      382.66    271.37 o
   5  11   0      930.49      618.35    316.43 o
   6  11   0      362.03       31.31    311.92 o
   7  11   0       48.78     -321.56    321.56 o
   0  12   0      260.05      321.68    254.92 o
   1  12   0     2197.24     1958.11    176.58 o
   2  12   0      667.99      747.35    134.88 o
   3  12   0      624.21      382.98    141.04 o
   4  12   0      208.74      548.88    282.35 o
   5  12   0      647.26      629.31    153.97 o
   6  12   0      107.24       47.22    317.57 o
   7  12   0      118.72     -311.08    353.93 o
   1  13   0        0.49       58.28    259.05 o
   2  13   0      662.57      699.10    138.60 o
   3  13   0     2365.96     2335.20    234.08 o
   4  13   0      431.80      102.49    306.09 o
   5  13   0       84.74      114.38    310.59 o
   6  13   0     1041.78     1110.88    178.75 o
   0  14   0     1562.35     1732.68    159.02 o
   1  14   0       29.55      291.06    272.87 o
   2  14   0      154.69      492.86    278.80 o
   3  14   0       61.61      497.73    145.33 o
   4  14   0      122.78      -10.74    320.99 o
   5  14   0      154.94      422.60    325.74 o
   6  14   0      403.40      293.39    363.83 o
   1  15   0     1919.41     2019.13    173.19 o
   2  15   0        3.60      -43.87    311.05 o
   3  15   0      175.20      359.75    314.30 o
   4  15   0      784.49      569.87    357.28 o
   5  15   0        7.02      168.05    346.90 o
   0  16   0      193.70      235.87    319.93 o
   1  16   0      106.88     -248.19    342.72 o
   2  16   0        0.27       49.48    320.03 o
   3  16   0        6.20      591.69    317.93 o
   4  16   0      201.25      289.10    332.04 o
   1  17   0      215.45      297.39    343.56 o
   2  17   0      377.21      -65.86    358.54 o
   3  17   0        0.41      -29.15    354.40 o
   0  18   0      202.40      192.49    365.81 o
   1  18   0      147.47      284.01    351.88 o
  -9   0   1       27.39     -318.65    318.65 o
  -7   0   1     1296.88     1199.74    131.23 o
  -5   0   1    14499.60    13304.95    386.92 o
  -3   0   1     1718.19     1968.35    172.71 o
  -1   0   1      975.10      936.27     89.94 o
   1   0   1    41921.20    36904.71    466.03 o
   3   0   1    12912.29    15081.95    314.32 o
   5   0   1     7131.49     7197.66    294.47 o
   7   0   1      814.22      748.77    134.05 o
   9   0   1       27.57      393.87    300.99 o
 -10   1   1        0.99      588.15    321.37 o
  -9   1   1      464.30      440.60    313.18 o
  -8   1   1      447.12      697.19    138.94 o
  -7   1   1      116.54       26.71    255.04 o
  -6   1   1     1424.52     1035.77    120.81 o
  -5   1   1        7.10     -192.14    192.14 o
  -4   1   1     3833.53     4418.40    217.77 o
  -3   1   1     1266.04     1022.10     87.03 o
  -2   1   1    16197.05    13029.26    287.43 o
  -1   1   1    32165.35    35382.93    429.63 o
   0   1   1     1193.08      264.64    137.22 o
   1   1   1    34421.36    35675.32    442.72 o
   2   1   1    14952.12    15285.96    279.49 o
   3   1   1     1005.53      904.88     86.47 o
   4   1   1     3935.68     3473.01    206.84 o
   5   1   1     1312.50     1207.84    119.99 o
   6   1   1      597.78      710.79    118.04 o
   7   1   1     3307.82     3500.54    321.71 o
   8   1   1      408.76       85.18    290.54 o
   9   1   1      186.11      395.69    156.53 o
 -10   2   1      258.63      183.48    349.51 o
  -9   2   1      694.43      505.26    313.67 o
  -8   2   1       43.04      -33.39    268.26 o
  -7   2   1     1250.75     1544.15    139.39 o
  -6   2   1     4019.02     4353.66    296.01 o
  -5   2   1      604.75      604.74     96.85 o
  -4   2   1     4099.64     3941.20    213.33 o
  -3   2   1    16484.10    14715.86    316.06 o
  -2   2   1    15178.90    13762.19    298.90 o
  -1   2   1    19661.52    22570.23    322.19 o
   0   2   1    16748.13    16432.42   2467.44 o
   1   2   1      432.95       75.05    105.80 o
   2   2   1     1164.57      779.84     68.95 o
   3   2   1      326.66      301.47     72.06 o
   4   2   1     1868.89     1965.13    195.49 o
   5   2   1       13.17      -51.24    204.80 o
   6   2   1     2752.65     2680.32    197.96 o
   7   2   1     1084.30     1037.56    141.76 o
   8   2   1      204.66      202.26    289.34 o
   9   2   1      478.73      270.58    328.86 o
  -9   3   1       55.15      210.48    308.50 o
  -8   3   1      324.74      552.60    280.91 o
  -7   3   1     1575.80     1426.12    141.16 o
  -6   3   1      263.83      128.62    228.11 o
  -5   3   1      909.35      299.31    199.61 o
  -4   3   1     3512.48     3148.20    213.87 o
  -3   3   1    20105.64    20002.87    381.49 o
  -2   3   1      878.95      886.64     83.54 o
  -1   3   1     3467.77     2611.00    151.72 o
   0   3   1     4995.32     5902.31   1045.49 o
   1   3   1     1376.40     1859.78    136.60 o
   2   3   1     7828.99     7862.08    224.59 o
   3   3   1    27257.47    25809.28    446.38 o
   4   3   1     1669.04     1834.63    146.48 o
   5   3   1     5641.52     5914.27    292.01 o
   6   3   1       22.91      346.54    225.79 o
   7   3   1        0.77      345.27    255.04 o
   8   3   1      172.88      413.76    291.21 o
   9   3   1      231.42      570.47    298.30 o
  -9   4   1      851.93      -72.72    355.79 o
  -8   4   1      114.59     -141.44    280.34 o
  -7   4   1     1248.89     1575.12    155.97 o
  -6   4   1       83.88       38.37    232.36 o
  -5   4   1      531.34      629.43    103.40 o
  -4   4   1     6505.69     5714.04    255.42 o
  -3   4   1    18920.15    18832.01    385.84 o
  -2   4   1     1635.21     2049.65    170.01 o
  -1   4   1    32549.45    32162.43    498.33 o
   0   4   1     9221.13     8266.48   1496.50 o
   1   4   1     9192.34     9069.45    235.16 o
   2   4   1      625.78      428.73     73.25 o
   3   4   1      502.23      629.99     81.98 o
   4   4   1     4362.22     3702.37    236.35 o
   5   4   1     1387.30     1341.52    121.14 o
   6   4   1       23.19      -69.29    243.17 o
   7   4   1     1643.38     1830.13    177.66 o
   8   4   1        0.06      287.88    281.62 o
   9   4   1      753.08      690.22    171.48 o
  -9   5   1       56.83      260.28    311.21 o
  -8   5   1      407.14      381.58    286.29 o
  -7   5   1        2.45     -115.91    257.70 o
  -6   5   1      451.83      499.64    253.34 o
  -5   5   1      245.65       57.62    221.37 o
  -4   5   1      394.08      233.66    189.85 o
  -3   5   1     4044.81     4452.22    220.27 o
  -2   5   1    23430.60    21887.06    448.72 o
  -1   5   1      568.86      307.05     72.60 o
   0   5   1     1726.61     2211.98    112.34 o
   1   5   1     3052.00     3507.80    180.90 o
   2   5   1     7417.96     7222.79    249.15 o
   3   5   1     7004.77     7648.49    272.47 o
   4   5   1     2854.79     2908.40    229.58 o
   5   5   1     1355.02     1246.28    120.84 o
   6   5   1      618.49      400.60    129.61 o
   7   5   1      365.59      384.66    268.88 o
   8   5   1      428.98      126.35    318.88 o
   9   5   1       61.30      145.33    340.65 o
  -9   6   1        1.10       66.62    317.24 o
  -8   6   1       13.41     -181.80    299.47 o
  -7   6   1      754.66      525.97    278.87 o
  -6   6   1     2206.23     1976.00    169.63 o
  -5   6   1     6206.95     6005.33    326.96 o
  -4   6   1     4519.85     4801.09    275.42 o
  -3   6   1     1069.58     1475.00    140.74 o
  -2   6   1     9290.77     7607.83    305.52 o
  -1   6   1        0.45     -148.70    148.70 o
   0   6   1     5720.45     6128.39    169.69 o
   1   6   1     8248.57     7920.72    257.77 o
   2   6   1     3017.88     3798.43    212.47 o
   3   6   1     1087.74     1090.56    104.66 o
   4   6   1     2971.18     3092.63    248.10 o
   5   6   1     3208.11     2706.69    202.29 o
   6   6   1      654.11      875.60    133.38 o
   7   6   1      516.02      260.94    291.06 o
   8   6   1      184.66      -65.08    310.75 o
   9   6   1       48.25     -317.63    349.12 o
  -9   7   1      323.41      521.55    341.85 o
  -8   7   1      164.28     -325.10    325.10 o
  -7   7   1      570.33      -10.48    292.32 o
  -6   7   1     1577.25     1138.88    143.11 o
  -5   7   1       33.12       65.60    236.66 o
  -4   7   1      153.78      -13.93    203.96 o
  -3   7   1     2917.02     3160.51    226.93 o
  -2   7   1      353.76        5.14    172.20 o
  -1   7   1     9829.60    10482.16    331.50 o
   0   7   1     1142.78      934.64     95.48 o
   1   7   1    16502.78    15772.55    391.41 o
   2   7   1      961.82      963.17     93.54 o
   3   7   1      519.67      590.51     98.19 o
   4   7   1        7.51      -85.38    217.77 o
   5   7   1      208.02      287.85    249.56 o
   6   7   1      476.95      942.99    131.02 o
   7   7   1     2038.64     2136.95    190.97 o
   8   7   1       36.72      183.34    313.43 o
  -9   8   1       24.02      281.66    322.54 o
  -8   8   1      218.83      356.62    298.66 o
  -7   8   1      226.61      268.06    280.09 o
  -6   8   1      562.93      845.90    136.18 o
  -5   8   1     3707.97     3990.64    328.50 o
  -4   8   1     1147.07     1176.99    126.45 o
  -3   8   1     1425.09     1073.17    113.30 o
  -2   8   1      527.23      275.74    207.68 o
  -1   8   1      404.38      571.24     96.87 o
   0   8   1    15005.97    15883.64    279.58 o
   1   8   1     3063.31     3400.54    244.16 o
   2   8   1       89.02      127.23    189.59 o
   3   8   1        1.37      255.81    200.45 o
   4   8   1     1761.92     1484.61    134.05 o
   5   8   1     1282.69     1699.80    141.22 o
   6   8   1      660.18      416.34    275.90 o
   7   8   1        0.24     -285.81    285.81 o
   8   8   1      691.81      824.41    159.50 o
  -8   9   1       65.56     -331.37    331.37 o
  -7   9   1     1135.16     1030.99    161.58 o
  -6   9   1     1533.38     1347.03    154.21 o
  -5   9   1       24.09     -138.45    289.37 o
  -4   9   1     3651.92     3214.19    306.91 o
  -3   9   1     1158.32     1111.32    126.77 o
  -2   9   1     4572.30     4471.76    292.86 o
  -1   9   1       22.65      303.30     98.58 o
   0   9   1     1699.17     2000.50    237.40 o
   1   9   1      267.32      334.13    199.82 o
   2   9   1     9396.48     8864.38    357.62 o
   3   9   1     3381.90     3359.98    289.82 o
   4   9   1     3286.65     3528.70    310.81 o
   5   9   1      709.38      213.61    298.69 o
   6   9   1      456.81      263.77    295.97 o
   7   9   1       11.29      255.63    290.88 o
   8   9   1       67.94     -325.86    325.86 o
  -8  10   1       58.58       -2.14    324.55 o
  -7  10   1      383.06      445.66    155.30 o
  -6  10   1     1415.13     1298.27    162.81 o
  -5  10   1      245.78     -226.40    277.13 o
  -4  10   1      445.51      431.88    283.35 o
  -3  10   1     2762.07     2155.01    178.87 o
  -2  10   1       56.30      361.03    220.74 o
  -1  10   1     4806.76     5058.67    308.86 o
   0  10   1     1661.80     1607.53    134.02 o
   1  10   1     1362.25     1451.11    144.13 o
   2  10   1       27.46       42.02    130.27 o
   3  10   1      305.48       47.71    257.82 o
   4  10   1      104.39      -61.09    273.11 o
   5  10   1      830.64      279.40    300.40 o
   6  10   1      770.24      620.54    157.11 o
   7  10   1      144.09      282.37    323.81 o
  -8  11   1       74.89      -19.87    329.28 o
  -7  11   1     1068.78     1337.56    171.61 o
  -6  11   1       48.74     -312.91    312.91 o
  -5  11   1      316.61      -86.71    289.73 o
  -4  11   1      373.40      320.68    273.02 o
  -3  11   1     3021.71     2811.43    225.31 o
  -2  11   1     4030.62     3820.72    331.46 o
  -1  11   1      109.70      268.27    234.94 o
   0  11   1      588.58      659.00     86.99 o
   1  11   1       26.73     -134.43    243.23 o
   2  11   1      310.68      338.45    249.80 o
   3  11   1     3984.80     3895.43    343.81 o
   4  11   1       23.24      368.85    250.68 o
   5  11   1       47.51      200.54    272.36 o
   6  11   1      251.38      201.45    309.76 o
   7  11   1       46.72     -337.58    337.58 o
  -7  12   1      358.59      303.40    168.60 o
  -6  12   1       95.54     -291.42    318.62 o
  -5  12   1      265.94      264.28    302.23 o
  -4  12   1     2072.69     1615.44    172.93 o
  -3  12   1        0.51     -183.67    266.40 o
  -2  12   1      939.66     1158.44    142.85 o
  -1  12   1      398.11      588.78    133.48 o
   0  12   1     2837.48     2934.22    246.56 o
   1  12   1      305.51      343.05    259.59 o
   2  12   1      982.60      944.73    145.24 o
   3  12   1      283.83      190.58    267.03 o
   4  12   1     2916.45     2881.96    247.47 o
   5  12   1       84.58      187.61    290.39 o
   6  12   1        0.36        2.61    309.97 o
   7  12   1      255.81      258.79    326.48 o
  -7  13   1       75.67     -176.47    340.18 o
  -6  13   1      160.31     -334.46    334.46 o
  -5  13   1      203.78      271.81    313.31 o
  -4  13   1       22.68     -304.66    304.66 o
  -3  13   1      608.66      559.36    299.74 o
  -2  13   1     2241.52     2426.62    227.72 o
  -1  13   1      353.28      535.96    137.68 o
   0  13   1       66.13      200.96    186.25 o
   1  13   1     1411.53     1374.20    149.26 o
   2  13   1      501.45      484.30    135.96 o
   3  13   1       42.46     -236.90    287.67 o
   4  13   1      592.41      272.75    309.54 o
   5  13   1        5.72     -128.94    321.76 o
   6  13   1        5.57     -240.65    336.45 o
  -6  14   1       18.10      -60.65    343.57 o
  -5  14   1     1385.62     1371.92    183.73 o
  -4  14   1      146.45      -32.72    318.26 o
  -3  14   1       24.00      161.24    292.26 o
  -2  14   1      282.63      -29.04    295.28 o
  -1  14   1      548.56      768.63    145.67 o
   0  14   1      529.04      751.00    132.24 o
   1  14   1     1061.36     1094.00    153.01 o
   2  14   1      342.25      275.57    141.74 o
   3  14   1       13.85       17.86    282.43 o
   4  14   1       13.54     -308.91    308.91 o
   5  14   1      916.13     1108.08    173.47 o
   6  14   1       51.64       58.00    357.58 o
  -5  15   1       35.08      320.59    327.93 o
  -4  15   1      354.52      510.66    165.00 o
  -3  15   1      226.27      -84.65    330.35 o
  -2  15   1      259.10      127.08    320.47 o
  -1  15   1       26.40       42.84    291.05 o
   0  15   1      133.09      104.46    212.30 o
   1  15   1      226.15      478.63    300.88 o
   2  15   1      882.97      871.21    161.18 o
   3  15   1       11.08      -39.62    320.18 o
   4  15   1        4.41     -213.94    326.21 o
   5  15   1      232.56      394.92    365.51 o
  -4  16   1      128.90      212.68    337.98 o
  -3  16   1      243.03      437.46    240.59 o
  -2  16   1        6.02     -250.10    341.29 o
  -1  16   1       56.04      579.39    313.19 o
   0  16   1     1980.30     2075.91    141.57 o
   1  16   1      140.28      434.89    311.84 o
   2  16   1        3.19      290.85    313.94 o
   3  16   1      169.59      466.12    326.21 o
   4  16   1       39.62      277.12    165.06 o
  -3  17   1      393.00      453.63    249.50 o
  -2  17   1       14.26      260.14    316.42 o
  -1  17   1       71.27     -246.18    358.54 o
   0  17   1       80.77      169.83    235.32 o
   1  17   1       48.76     -116.94    346.03 o
   2  17   1       24.56      271.75    324.07 o
   3  17   1      452.47     -376.02    376.02 o
  -1  18   1       67.37      269.05    362.65 o
   0  18   1        2.71     -146.69    208.57 o
 -10   0   2      739.12      652.84    183.70 o
  -8   0   2        7.35     -110.20    271.61 o
  -6   0   2       15.15     -109.73    234.76 o
  -4   0   2    15698.97    13187.17    382.90 o
  -2   0   2      380.42      229.55    127.14 o
   0   0   2    45523.76    45967.86   1555.95 o
   2   0   2     2183.57     2643.46    154.21 o
   4   0   2     1575.25     1577.77    131.44 o
   6   0   2    10017.07    11432.55    410.34 o
   8   0   2      831.15      569.32    304.35 o
 -10   1   2        5.84     -329.28    329.28 o
  -9   1   2       34.72      185.99    297.79 o
  -8   1   2       43.04      192.37    256.30 o
  -7   1   2     1387.44     1311.39    137.77 o
  -6   1   2     4272.18     3754.13    307.39 o
  -5   1   2       36.17       26.33    208.44 o
  -4   1   2    15518.08    12167.50    392.97 o
  -3   1   2     7347.72     6913.93    236.41 o
  -2   1   2     3009.27     2993.90    157.83 o
  -1   1   2       12.06     -113.51    113.51 o
   0   1   2    13839.07    12951.17    452.11 o
   1   1   2     9460.94     8465.12    197.32 o
   2   1   2    13860.64    13715.01    277.33 o
   3   1   2     3114.57     2591.52    180.69 o
   4   1   2       10.35     -182.28    182.28 o
   5   1   2        0.06      -17.12    204.08 o
   6   1   2      251.68      257.56    242.48 o
   7   1   2      644.38      938.65    131.94 o
   8   1   2       42.00      480.53    276.04 o
   9   1   2       14.85     -138.31    318.68 o
 -10   2   2      302.03      277.91    331.43 o
  -9   2   2      277.82      204.47    303.09 o
  -8   2   2      395.90      362.00    280.91 o
  -7   2   2      235.91      576.32    127.72 o
  -6   2   2     1738.52     1602.26    146.74 o
  -5   2   2    11118.81     9726.79    369.45 o
  -4   2   2      423.34     -118.62    179.85 o
  -3   2   2     3794.74     3914.83    218.41 o
  -2   2   2      220.66      173.41    133.51 o
  -1   2   2    18476.42    19835.37    312.64 o
   0   2   2      497.89      488.88     42.19 o
   1   2   2    17318.05    16993.60    300.07 o
   2   2   2     1469.59     1658.44    154.03 o
   3   2   2       81.81      -82.37    148.75 o
   4   2   2     6254.83     5876.81    258.63 o
   5   2   2     3627.56     3956.05    263.14 o
   6   2   2     2813.60     3013.77    291.38 o
   7   2   2       70.23      493.61    261.18 o
   8   2   2      396.60      397.93    304.59 o
   9   2   2      366.90     -346.11    346.11 o
 -10   3   2       21.87     -344.68    344.68 o
  -9   3   2       26.05      164.94    210.60 o
  -8   3   2     1598.08     1918.87    181.72 o
  -7   3   2      440.78      603.87    130.30 o
  -6   3   2        0.13      164.03    214.59 o
  -5   3   2      218.40      271.12     98.53 o
  -4   3   2       97.53       -7.63    172.53 o
  -3   3   2      474.12      499.52     81.45 o
  -2   3   2    70726.59    78662.95    949.39 o
  -1   3   2     6522.35     8000.90    210.98 o
   0   3   2     4657.12     3500.08    126.06 o
   1   3   2     3601.91     4191.24    177.42 o
   2   3   2    12576.47    12753.63    286.58 o
   3   3   2      459.01      537.26     78.30 o
   4   3   2     6044.81     6065.29    282.96 o
   5   3   2      163.76      190.63    206.91 o
   6   3   2     1111.83     1011.35    129.04 o
   7   3   2      215.42      377.76    268.43 o
   8   3   2      562.89      712.01    154.36 o
   9   3   2        0.71       36.69    323.05 o
  -9   4   2      206.21      381.61    313.72 o
  -8   4   2      422.99      222.36    300.79 o
  -7   4   2       32.27      243.74    255.67 o
  -6   4   2     2954.02     3195.67    285.02 o
  -5   4   2       18.34      200.64    206.69 o
  -4   4   2      337.40       14.38    187.94 o
  -3   4   2     3372.90     3420.23    229.01 o
  -2   4   2      912.02     1164.23    113.18 o
  -1   4   2     6174.27     6122.57    204.51 o
   0   4   2    17527.71    17948.00   2561.37 o
   1   4   2      897.61      933.66     84.06 o
   2   4   2     6007.79     5843.52    218.85 o
   3   4   2     2007.40     2092.60    188.29 o
   4   4   2    17953.20    19201.09    448.27 o
   5   4   2     1846.53     1875.69    177.42 o
   6   4   2      142.82       -2.61    238.58 o
   7   4   2       27.95      -20.99    261.48 o
   8   4   2      572.62      238.00    305.74 o
   9   4   2       15.66     -328.83    329.97 o
  -9   5   2       62.04        3.36    319.40 o
  -8   5   2      234.42       69.01    295.04 o
  -7   5   2     1803.95     1729.37    150.71 o
  -6   5   2     1905.51     1842.74    157.77 o
  -5   5   2       71.96       74.09    215.04 o
  -4   5   2      922.94      781.45     98.71 o
  -3   5   2    11583.87    10047.04    355.99 o
  -2   5   2    25777.84    28414.28    493.00 o
  -1   5   2    11686.30    13478.10    304.32 o
   0   5   2     5718.20     6341.51    823.22 o
   1   5   2     2591.77     2390.20    177.90 o
   2   5   2     1168.97      908.21     83.67 o
   3   5   2     7691.45     6823.03    280.36 o
   4   5   2     1257.89     1750.05    167.30 o
   5   5   2      276.46       48.31    239.24 o
   6   5   2        2.14      -38.28    248.79 o
   7   5   2      171.58      -62.90    278.14 o
   8   5   2      204.72      208.70    313.52 o
  -9   6   2      334.23      515.97    165.36 o
  -8   6   2       76.75      155.45    206.60 o
  -7   6   2     1074.82     1340.53    145.22 o
  -6   6   2       76.70     -245.00    250.98 o
  -5   6   2       74.30      246.11    227.74 o
  -4   6   2     8497.87     7035.87    335.97 o
  -3   6   2     1380.56     1255.97    104.20 o
  -2   6   2      467.56      437.08     85.44 o
  -1   6   2     6928.02     8475.97    269.75 o
   0   6   2     8932.04     9229.83    641.77 o
   1   6   2     1937.80     1483.68    127.10 o
   2   6   2      197.80      117.51    162.68 o
   3   6   2       81.97      189.68    188.44 o
   4   6   2      563.94      771.16    115.92 o
   5   6   2     2485.87     2128.08    205.95 o
   6   6   2     1714.47     1847.47    167.79 o
   7   6   2        7.31      147.08    281.27 o
   8   6   2     1097.29     1436.81    167.25 o
  -9   7   2        4.13     -353.98    353.98 o
  -8   7   2      260.67      318.53    302.67 o
  -7   7   2      193.30      -69.77    284.40 o
  -6   7   2     4351.32     3594.11    338.34 o
  -5   7   2      668.71      754.43    123.59 o
  -4   7   2     7411.30     7383.24    359.80 o
  -3   7   2       43.58       77.51    188.87 o
  -2   7   2     1969.57     1920.09    146.68 o
  -1   7   2      823.06      949.75     89.34 o
   0   7   2     2325.07     1683.70     95.06 o
   1   7   2      831.19      796.04     89.23 o
   2   7   2    21831.99    21978.06    494.57 o
   3   7   2      368.31      427.71    100.42 o
   5   7   2        1.08      244.71    241.41 o
   6   7   2      228.63      333.44    254.95 o
   7   7   2      830.26      489.04    154.09 o
   8   7   2      100.98     -265.96    324.37 o
  -9   8   2       53.09     -354.26    354.26 o
  -8   8   2      876.25     1096.86    164.67 o
  -7   8   2      889.41      763.29    150.31 o
  -6   8   2        0.11      337.23    267.43 o
  -5   8   2     6553.70     6058.15    361.85 o
  -4   8   2     2214.90     1956.25    160.79 o
  -3   8   2      147.98      133.60    205.71 o
  -2   8   2      374.04      317.90    202.91 o
  -1   8   2     1962.88     2189.70    155.32 o
   0   8   2     5435.64     5445.40    242.72 o
   1   8   2     9644.02     8956.06    330.66 o
   2   8   2       79.42      232.57    200.10 o
   3   8   2     2201.33     2352.17    180.93 o
   4   8   2      517.67      409.42    120.72 o
   5   8   2     2118.66     1967.74    172.12 o
   6   8   2     1579.32     1532.31    158.81 o
   7   8   2      164.27      358.61    295.23 o
   8   8   2      197.25       58.19    339.61 o
  -8   9   2       61.31      146.15    308.50 o
  -7   9   2      117.36      155.09    301.44 o
  -6   9   2        0.34     -273.28    273.28 o
  -5   9   2       65.74       29.33    267.37 o
  -4   9   2      517.97      636.93    132.93 o
  -3   9   2     4666.17     4204.84    335.42 o
  -2   9   2     1815.29     1941.95    185.54 o
  -1   9   2     2062.31     2126.38    169.77 o
   0   9   2     1065.05     1074.48     76.29 o
   1   9   2     2325.81     2888.73    244.43 o
   2   9   2        0.59     -129.88    210.57 o
   3   9   2      612.53      336.53    244.34 o
   4   9   2       94.83     -194.71    262.62 o
   5   9   2      164.37      291.09    184.04 o
   6   9   2      468.69      354.82    289.19 o
   7   9   2     1619.54     1802.05    179.16 o
   8   9   2       35.31      322.99    305.49 o
  -8  10   2      528.10      420.27    342.46 o
  -7  10   2        4.57     -313.91    313.91 o
  -6  10   2     2380.74     2700.99    246.50 o
  -5  10   2     1432.01     1495.80    155.12 o
  -4  10   2     1241.77      919.98    147.62 o
  -3  10   2     2577.69     2265.20    223.63 o
  -2  10   2      565.67      494.45    254.97 o
  -1  10   2      252.88      347.28    222.33 o
   0  10   2     3884.40     4417.26    233.95 o
   1  10   2     2266.91     2228.96    188.62 o
   2  10   2     1407.13     1314.40    131.55 o
   3  10   2      124.56      127.80    247.95 o
   4  10   2     2138.78     2313.64    217.38 o
   5  10   2      396.44      508.08    277.31 o
   6  10   2        7.72     -114.59    302.08 o
   7  10   2      219.90      536.82    319.84 o
  -8  11   2      243.53      315.20    364.43 o
  -7  11   2      386.48      260.40    317.05 o
  -6  11   2       14.74      -51.51    296.39 o
  -5  11   2      542.01      464.79    150.13 o
  -4  11   2      447.62      286.23    287.37 o
  -3  11   2      290.24      372.08    277.97 o
  -2  11   2     3596.69     3730.59    235.51 o
  -1  11   2     1410.40     1656.07    157.38 o
   0  11   2     2032.35     2001.35    127.01 o
   1  11   2      316.87      267.21    125.52 o
   2  11   2      965.62      724.93    137.35 o
   3  11   2     2057.81     2252.74    214.12 o
   4  11   2     1023.55     1085.51    146.36 o
   5  11   2      639.16      791.43    147.22 o
   6  11   2       11.88      217.75    293.03 o
   7  11   2       11.27      310.91    331.77 o
  -7  12   2      125.83      -32.81    310.29 o
  -6  12   2      682.08      658.51    169.96 o
  -5  12   2      396.42      805.11    147.28 o
  -4  12   2       49.87       34.64    288.99 o
  -3  12   2     2371.14     2072.15    165.17 o
  -2  12   2      111.15      480.47    269.71 o
  -1  12   2     4165.07     4942.27    351.06 o
   0  12   2       39.63      -99.31    231.69 o
   1  12   2      957.29      732.24    137.44 o
   2  12   2      546.69      511.36    137.73 o
   3  12   2       58.37        1.09    269.29 o
   4  12   2       34.12     -217.24    285.41 o
   5  12   2     1245.20      517.74    348.28 o
   6  12   2        0.62       59.90    309.03 o
  -7  13   2      161.80     -356.18    356.18 o
  -6  13   2      406.11      404.98    338.30 o
  -5  13   2      238.60      195.64    313.13 o
  -4  13   2      205.23      389.13    297.97 o
  -3  13   2      362.30      390.60    293.33 o
  -2  13   2      988.67      572.03    313.33 o
  -1  13   2      248.12        2.20    277.22 o
   0  13   2     1000.51     1031.87    103.42 o
   1  13   2        4.34      494.17    248.67 o
   2  13   2     1516.82     1560.89    156.51 o
   3  13   2     1189.86     1139.94    157.32 o
   4  13   2       48.86     -315.26    315.26 o
   5  13   2       60.11      534.01    304.78 o
   6  13   2      316.92      199.55    341.37 o
  -6  14   2       69.36     -341.77    349.23 o
  -5  14   2      421.29      438.11    328.20 o
  -4  14   2      513.58      439.94    333.51 o
  -3  14   2        2.35      204.11    298.68 o
  -2  14   2      498.56      748.97    154.01 o
  -1  14   2        9.81      123.51    281.53 o
   0  14   2     1284.66     1455.52    112.93 o
   1  14   2      154.29     -288.84    288.84 o
   2  14   2       33.59      128.32    200.12 o
   3  14   2      310.71     -170.16    323.41 o
   4  14   2       65.91       -5.97    311.86 o
   5  14   2       61.96      328.46    331.01 o
  -5  15   2      177.31      293.61    345.01 o
  -4  15   2      488.52      -76.62    349.59 o
  -3  15   2      434.60      689.43    161.36 o
  -2  15   2      158.45      419.46    299.10 o
  -1  15   2      417.22      607.14    321.37 o
   0  15   2       36.40      221.76    208.35 o
   1  15   2      813.82      851.29    164.15 o
   2  15   2      308.30      136.36    317.89 o
   3  15   2      336.40      240.86    323.27 o
   4  15   2      112.93     -199.79    355.30 o
  -4  16   2       81.28      268.52    333.18 o
  -3  16   2       29.96      346.15    325.26 o
  -2  16   2       45.58      -95.02    320.56 o
  -1  16   2      109.36      542.72    326.87 o
   0  16   2       58.05      145.12    340.46 o
   1  16   2      771.01      910.33    174.09 o
   2  16   2       52.13      -39.41    332.21 o
   3  16   2      145.85      489.08    329.66 o
  -3  17   2        8.71     -174.57    358.45 o
  -2  17   2      626.39      521.46    367.26 o
  -1  17   2        1.78      522.30    336.36 o
   0  17   2        0.42      -12.81    336.40 o
   1  17   2       25.62     -348.81    348.81 o
   2  17   2      141.72      634.25    353.80 o
  -9   0   3       24.41      566.99    293.66 o
  -7   0   3        2.56      104.80    240.44 o
  -5   0   3    13932.31    14064.63    418.47 o
  -3   0   3      551.46      266.26    155.75 o
  -1   0   3     8486.92    11286.80    242.28 o
   1   0   3    30080.63    31904.77    467.13 o
   3   0   3    19422.52    20227.95    416.01 o
   5   0   3      169.53      178.24    223.15 o
   7   0   3      361.64      158.76    290.91 o
 -10   1   3        0.14     -329.64    329.64 o
  -9   1   3     1008.86     1233.33    162.75 o
  -8   1   3      575.13      265.47    304.35 o
  -7   1   3      291.38      363.89    263.89 o
  -6   1   3     1139.02     1164.44    126.68 o
  -5   1   3     5727.37     5787.85    306.63 o
  -4   1   3     3429.36     4263.22    236.62 o
  -3   1   3    16925.03    19371.97    372.62 o
  -2   1   3    15893.79    19437.51    344.67 o
  -1   1   3     4541.37     4892.96    183.04 o
   0   1   3      257.93      172.71     89.15 o
   1   1   3     2909.05     2968.00    172.02 o
   2   1   3    11914.48    13607.61    295.32 o
   3   1   3     1849.50     1916.86    189.94 o
   4   1   3      992.14      853.44    103.33 o
   5   1   3     2938.92     3600.92    277.55 o
   6   1   3      378.81      323.12    124.74 o
   7   1   3     2176.03     2552.74    218.98 o
   8   1   3      156.49      -33.80    308.01 o
 -10   2   3      223.76     -236.84    338.19 o
  -9   2   3      133.69     -187.73    320.09 o
  -8   2   3       85.25       30.06    270.82 o
  -7   2   3        9.15     -185.26    254.50 o
  -6   2   3     1545.67     1420.64    136.78 o
  -5   2   3       16.38     -215.35    215.35 o
  -4   2   3     6892.19     7597.03    294.23 o
  -3   2   3     5466.49     5934.13    226.03 o
  -2   2   3     2376.83     2669.61    175.27 o
  -1   2   3     5601.40     6550.51    211.92 o
   0   2   3    40175.59    49251.65   4021.44 o
   1   2   3     3023.24     3081.71    165.53 o
   2   2   3      117.88     -115.89    139.74 o
   3   2   3     4621.56     4268.40    224.29 o
   4   2   3     2658.05     2663.37    224.26 o
   5   2   3     3955.60     3804.99    291.50 o
   6   2   3     1154.37     1445.17    135.87 o
   7   2   3      407.08      141.22    286.80 o
   8   2   3       19.12     -217.03    302.95 o
 -10   3   3       12.13     -350.02    350.02 o
  -9   3   3      483.78      415.92    310.39 o
  -8   3   3      151.49      395.50    258.40 o
  -7   3   3     5142.02     4876.93    364.10 o
  -6   3   3      476.62     -196.40    252.32 o
  -5   3   3     1783.28     1823.04    173.77 o
  -4   3   3     4367.81     3727.60    257.28 o
  -3   3   3      160.99      297.84    159.78 o
  -2   3   3     1900.77     1586.56    116.55 o
  -1   3   3     7485.21     7957.11    260.91 o
   0   3   3     1396.95     1461.67    189.09 o
   1   3   3     1559.45     1782.13    156.26 o
   2   3   3     2000.35     1466.48    119.52 o
   3   3   3    11216.63    12486.23    328.55 o
   4   3   3      229.79      166.88    189.50 o
   5   3   3     1796.07     1938.78    183.57 o
   6   3   3        5.15     -146.90    252.47 o
   7   3   3       14.18      503.40    262.32 o
   8   3   3       67.41      133.90    299.17 o
 -10   4   3        0.42     -292.77    340.95 o
  -9   4   3       39.06      412.47    310.30 o
  -8   4   3      350.66      564.60    141.31 o
  -7   4   3       13.21     -251.81    273.46 o
  -6   4   3      672.15      651.49    128.95 o
  -5   4   3     3218.78     2466.97    196.13 o
  -4   4   3     1444.76     1542.82    124.88 o
  -3   4   3     7189.96     8057.20    271.28 o
  -2   4   3      983.16      991.46     93.18 o
  -1   4   3    23017.15    25735.58    431.52 o
   0   4   3     5716.41     6351.48    248.36 o
   1   4   3        7.56      -80.40    138.81 o
   2   4   3     3620.26     3996.10    212.28 o
   3   4   3     1096.41     1105.26     94.02 o
   4   4   3     1519.16     1594.91    138.40 o
   5   4   3     7166.35     7449.87    367.82 o
   6   4   3       42.76       31.67    250.56 o
   7   4   3      217.18       -9.04    286.22 o
   8   4   3        2.73     -312.32    312.32 o
  -9   5   3      182.62      193.43    318.70 o
  -8   5   3     1363.70     1318.29    160.55 o
  -7   5   3      691.41      482.56    282.92 o
  -6   5   3       61.62       52.32    241.53 o
  -5   5   3     3130.53     2157.17    206.28 o
  -4   5   3     1389.25     1191.97    112.25 o
  -3   5   3     5699.76     7078.38    274.64 o
  -2   5   3    14929.16    16175.33    356.75 o
  -1   5   3     1596.61     1535.13    122.10 o
   0   5   3     1230.12     1250.41     86.32 o
   1   5   3      303.40      197.62    148.12 o
   2   5   3    10295.04     9622.27    309.81 o
   3   5   3     1019.83      915.58    103.18 o
   4   5   3     3311.19     3313.09    261.88 o
   5   5   3      263.72      290.40    250.82 o
   6   5   3     2041.53     2349.64    217.02 o
   7   5   3      286.68      -16.54    299.28 o
   8   5   3       64.51      310.27    302.79 o
  -9   6   3      579.33      523.12    164.10 o
  -8   6   3      420.99      471.37    300.42 o
  -7   6   3        4.16      336.62    264.10 o
  -6   6   3     3930.65     3373.94    249.39 o
  -5   6   3     4112.22     3277.36    231.40 o
  -4   6   3     1106.34     1047.44    113.31 o
  -3   6   3      105.00       74.03    185.39 o
  -2   6   3      262.03      134.88    171.54 o
  -1   6   3      862.87     1441.14    127.35 o
   0   6   3     9708.55     9058.08    522.66 o
   1   6   3    12150.00    12123.39    337.20 o
   2   6   3     3877.73     3680.37    239.14 o
   3   6   3     7671.69     7698.48    322.60 o
   4   6   3     1540.43     1710.01    170.08 o
   5   6   3       47.88      364.57    236.78 o
   6   6   3      352.36      492.83    272.15 o
   7   6   3      255.43       34.98    303.99 o
   8   6   3       78.10     -205.49    339.42 o
  -9   7   3      425.07      397.96    331.98 o
  -8   7   3      259.03      159.66    323.72 o
  -7   7   3       21.45     -276.40    276.40 o
  -6   7   3     1282.01     1013.34    145.72 o
  -5   7   3     1751.13     1673.98    163.85 o
  -4   7   3      583.85      120.71    240.30 o
  -3   7   3    17066.53    18313.78    451.04 o
  -2   7   3      275.15      314.51    194.42 o
  -1   7   3     1426.48     1489.11    115.50 o
   0   7   3     1230.23     1325.41    175.19 o
   1   7   3     1590.28     1446.10    142.31 o
   2   7   3     1280.01     1217.79    108.64 o
   3   7   3     2555.59     2672.85    253.85 o
   4   7   3     1172.09     1397.10    129.67 o
   5   7   3      359.79      340.95    255.81 o
   6   7   3      357.32      372.35    275.18 o
   7   7   3     1602.36     1803.01    174.79 o
   8   7   3      109.60      114.69    332.48 o
  -9   8   3       85.06      433.42    321.97 o
  -8   8   3       61.83     -122.45    324.01 o
  -7   8   3      366.10      407.48    291.99 o
  -6   8   3       45.91      272.23    268.93 o
  -5   8   3     1590.63     1452.09    151.52 o
  -4   8   3     4665.21     4334.96    328.43 o
  -3   8   3      189.18       23.33    226.40 o
  -2   8   3      248.89       28.97    209.60 o
  -1   8   3      408.69      271.72    196.81 o
   0   8   3     5468.07     5384.59    526.70 o
   1   8   3     5848.01     5085.39    285.90 o
   2   8   3      166.20      218.61    205.11 o
   3   8   3     2552.57     2357.93    195.65 o
   4   8   3      920.84     1537.80    134.31 o
   5   8   3       10.82      407.29    252.81 o
   6   8   3      475.30      319.21    297.22 o
   7   8   3      595.58      372.80    193.63 o
  -8   9   3      266.46      321.56    321.04 o
  -7   9   3     1825.24     1479.93    166.65 o
  -6   9   3      782.78      364.70    295.86 o
  -5   9   3        1.54     -269.74    269.74 o
  -4   9   3     2353.71     2165.88    180.99 o
  -3   9   3       14.30     -235.88    235.88 o
  -2   9   3     2620.65     2433.07    188.95 o
  -1   9   3     1547.22     1608.96    143.21 o
   0   9   3      832.58      935.90    157.11 o
   1   9   3      306.58      179.83    218.08 o
   2   9   3     8182.57     7907.83    369.51 o
   3   9   3      711.62      444.34    250.59 o
   4   9   3      142.45       64.84    252.29 o
   5   9   3      659.20      694.15    136.96 o
   6   9   3       46.07      -26.45    282.95 o
   7   9   3       78.56      154.31    322.93 o
  -8  10   3      425.42      231.56    345.91 o
  -7  10   3        3.69      254.10    307.81 o
  -6  10   3       12.92     -308.71    308.71 o
  -5  10   3     1360.18      981.75    151.72 o
  -4  10   3      351.98      339.27    198.89 o
  -3  10   3      841.61      973.70    141.55 o
  -2  10   3     1601.92     1917.90    192.71 o
  -1  10   3     7205.57     7471.63    361.90 o
   0  10   3      153.43     -159.16    171.62 o
   1  10   3      108.13     -104.45    233.75 o
   2  10   3      172.82       47.91    250.58 o
   3  10   3       52.82       -7.77    249.41 o
   4  10   3       28.28      113.07    264.37 o
   5  10   3     1769.70     2110.40    190.76 o
   6  10   3      277.15      491.72    311.47 o
   7  10   3       72.24      174.67    330.72 o
  -8  11   3       31.30     -292.85    344.23 o
  -7  11   3     1111.31      893.58    177.63 o
  -6  11   3      191.81      359.59    285.00 o
  -5  11   3      144.47      -83.94    295.52 o
  -4  11   3      132.12     -298.96    298.96 o
  -3  11   3     1021.63      942.88    144.07 o
  -2  11   3     4019.85     3845.25    338.84 o
  -1  11   3     2159.40     2523.19    213.97 o
   0  11   3      458.11      356.32    183.30 o
   1  11   3      707.26      699.02    127.10 o
   2  11   3      174.92      273.07    248.60 o
   3  11   3     1166.94     1435.76    145.51 o
   4  11   3      267.89     -137.98    288.09 o
   5  11   3       12.45      -64.75    311.38 o
   6  11   3      752.93     -131.70    343.02 o
  -7  12   3       46.87      245.30    325.32 o
  -6  12   3     1180.86      965.33    177.96 o
  -5  12   3       12.80      360.55    282.47 o
  -4  12   3      570.23      467.35    289.61 o
  -3  12   3       34.13      -56.32    284.40 o
  -2  12   3       11.37     -204.98    281.50 o
  -1  12   3     1178.15     1443.54    153.46 o
   0  12   3     2659.92     2792.46    161.38 o
   1  12   3      817.36      704.47    139.06 o
   2  12   3      802.54      903.09    143.69 o
   3  12   3       18.78       -5.98    250.47 o
   4  12   3     1247.21      883.55    162.27 o
   5  12   3        0.73      260.29    295.86 o
   6  12   3      135.09      289.76    332.81 o
  -7  13   3       99.39      243.57    362.00 o
  -6  13   3       88.69      421.16    319.84 o
  -5  13   3      309.90       17.93    337.07 o
  -4  13   3      366.23      318.59    306.64 o
  -3  13   3     1097.11      991.84    158.21 o
  -2  13   3     1471.11     1419.19    158.81 o
  -1  13   3       78.15      204.90    270.46 o
   0  13   3      292.48      316.09    199.22 o
   1  13   3      417.94      350.02    277.09 o
   2  13   3       91.92      -51.40    286.22 o
   3  13   3      417.45      353.69    295.02 o
   4  13   3     1236.16     1468.31    175.24 o
   5  13   3        1.05      -18.86    317.05 o
  -6  14   3      425.16      323.47    365.47 o
  -5  14   3      651.86      368.57    364.31 o
  -4  14   3      495.80      444.32    322.87 o
  -3  14   3        6.26     -313.48    313.48 o
  -2  14   3       19.09       77.45    313.00 o
  -1  14   3      398.57      594.27    299.41 o
   0  14   3       83.86      221.95    207.50 o
   1  14   3     1699.89     1638.41    168.39 o
   2  14   3      184.47      573.14    293.13 o
   3  14   3      131.67      299.40    299.58 o
   4  14   3        0.04       63.58    319.76 o
   5  14   3      226.22      320.62    327.66 o
  -5  15   3       27.13      -50.14    349.60 o
  -4  15   3      327.60      421.80    173.64 o
  -3  15   3      405.41      734.44    165.12 o
  -2  15   3      353.23      567.38    321.91 o
  -1  15   3       39.59      195.83    305.94 o
   0  15   3       83.05      467.90    220.22 o
   1  15   3       65.90      208.35    302.47 o
   2  15   3     1044.43     1123.45    175.39 o
   3  15   3       40.66      159.29    327.69 o
   4  15   3       90.89      188.89    347.94 o
  -4  16   3      428.43      147.88    377.63 o
  -3  16   3      223.95        7.62    346.74 o
  -2  16   3       81.88      242.85    329.57 o
  -1  16   3       56.30     -153.70    347.05 o
   0  16   3      303.94       95.13    238.82 o
   1  16   3       16.67     -284.25    341.20 o
   2  16   3      123.43      246.80    335.34 o
   3  16   3        7.71     -217.29    335.34 o
  -3  17   3       99.99      120.65    354.17 o
  -2  17   3       57.02      278.33    333.36 o
  -1  17   3      393.58      724.99    178.69 o
   0  17   3       38.91      305.59    239.55 o
   1  17   3      184.73      646.87    333.63 o
 -10   0   4      579.30      359.54    349.29 o
  -8   0   4      230.41        8.38    293.61 o
  -6   0   4       27.38      207.38    236.72 o
  -4   0   4    30271.81    32378.98    567.71 o
  -2   0   4     6727.58     6369.34    263.86 o
   0   0   4     1416.24     1504.65    139.22 o
   2   0   4     8271.29     6711.53    257.53 o
   4   0   4     3829.12     3683.55    274.21 o
   6   0   4     1992.11     2185.46    202.16 o
   8   0   4      255.78      269.81    335.27 o
 -10   1   4      186.78      232.01    353.51 o
  -9   1   4      118.41       77.21    303.67 o
  -8   1   4      601.17      557.85    146.66 o
  -7   1   4     1176.58      989.62    144.53 o
  -6   1   4      602.76      818.74    124.29 o
  -5   1   4      481.66      517.44    107.77 o
  -4   1   4     1883.16     1756.87    159.56 o
  -3   1   4     7454.18     7761.64    260.35 o
  -2   1   4     1175.31      995.89     84.36 o
  -1   1   4     7555.28     6726.35    223.83 o
   0   1   4      967.49      999.95     83.07 o
   1   1   4     4515.71     4597.10    196.84 o
   2   1   4    28909.68    30077.06    515.71 o
   3   1   4     5441.11     5552.37    250.82 o
   4   1   4     1854.97     1867.96    164.72 o
   5   1   4      443.27      718.22    118.41 o
   6   1   4     1022.54     1088.70    137.11 o
   7   1   4      593.94      782.51    144.94 o
   8   1   4      785.30      807.33    166.08 o
 -10   2   4       83.05     -358.78    358.78 o
  -9   2   4      613.50      652.00    161.94 o
  -8   2   4      923.02      923.64    144.85 o
  -7   2   4      155.73      -99.20    276.58 o
  -6   2   4     2854.37     2512.35    213.31 o
  -5   2   4     3814.01     3788.26    278.78 o
  -4   2   4     1109.91     1477.10    119.19 o
  -3   2   4      114.53      137.01    168.65 o
  -2   2   4      615.93      485.29     81.56 o
  -1   2   4     5488.59     5947.22    215.73 o
   0   2   4    15019.22    14294.55    238.53 o
   1   2   4    18779.13    17319.93    361.85 o
   2   2   4      744.81      722.76     78.27 o
   3   2   4     1582.32     1798.36    139.90 o
   4   2   4       18.19     -139.78    209.97 o
   5   2   4     1218.69     1295.42    125.00 o
   6   2   4        7.32      411.62    253.59 o
   7   2   4       77.84      138.34    287.36 o
   8   2   4       40.02       41.21    316.12 o
 -10   3   4      196.00      383.47    335.88 o
  -9   3   4      368.34      310.97    226.78 o
  -8   3   4        1.48     -284.63    284.63 o
  -7   3   4      100.57      153.91    188.93 o
  -6   3   4     5170.66     4006.93    335.31 o
  -5   3   4      363.30      435.16    110.44 o
  -4   3   4     2736.03     3259.50    236.72 o
  -3   3   4     4115.60     4842.76    231.64 o
  -2   3   4    28906.00    29657.58    494.73 o
  -1   3   4      240.76      259.26     77.40 o
   0   3   4     3172.73     4829.33    531.03 o
   1   3   4      659.53      632.03     78.12 o
   2   3   4       20.37      186.35    157.83 o
   3   3   4     1132.04     1177.40    112.73 o
   4   3   4     9424.67     9670.90    353.23 o
   5   3   4      481.32      433.33    239.53 o
   6   3   4     2134.03     2121.49    179.28 o
   7   3   4      292.55      336.14    299.11 o
   8   3   4       70.81     -137.68    343.11 o
 -10   4   4        7.48      396.40    240.71 o
  -9   4   4        1.70      262.98    306.88 o
  -8   4   4      364.43      376.50    285.38 o
  -7   4   4        0.30     -270.92    270.92 o
  -6   4   4     6879.19     6278.01    392.59 o
  -5   4   4     1098.93      956.93    122.07 o
  -4   4   4     1062.73     1245.82    122.72 o
  -3   4   4     1513.59     1424.12    108.58 o
  -2   4   4      133.57      276.71    171.19 o
  -1   4   4     1924.62     1762.76    136.93 o
   0   4   4    25395.05    24688.88    842.66 o
   1   4   4      309.43      623.76     82.05 o
   2   4   4       28.95     -167.46    167.46 o
   3   4   4      120.34      360.31     92.04 o
   4   4   4      841.87     1078.72    116.25 o
   5   4   4     1727.01     1079.20    142.96 o
   6   4   4     1108.65     1503.95    143.69 o
   7   4   4      148.97     -323.47    323.47 o
   8   4   4       45.47      600.33    316.58 o
  -9   5   4       74.04      539.60    323.93 o
  -8   5   4      204.80       96.34    289.29 o
  -7   5   4     2977.91     2421.87    200.19 o
  -6   5   4       60.05     -263.85    263.85 o
  -5   5   4       34.01       29.21    236.18 o
  -4   5   4      809.36      599.01    110.15 o
  -3   5   4     4986.09     5786.45    268.79 o
  -2   5   4     1854.75     2175.19    148.28 o
  -1   5   4     9975.66    10540.88    329.10 o
   0   5   4     1316.72     1183.41     75.01 o
   1   5   4     4920.38     4539.22    238.31 o
   2   5   4      940.97      897.34     97.69 o
   3   5   4     4848.03     4603.75    274.21 o
   4   5   4     4161.74     4559.86    311.87 o
   5   5   4       32.30      258.70    250.89 o
   6   5   4      122.63     -108.28    274.07 o
   7   5   4      380.46      273.07    306.24 o
   8   5   4      210.77      525.10    326.84 o
  -9   6   4        9.22     -329.40    329.40 o
  -8   6   4       64.72      247.49    220.42 o
  -7   6   4      331.54      228.82    286.59 o
  -6   6   4      353.45      516.01    135.91 o
  -5   6   4     1565.80     1749.22    163.10 o
  -4   6   4     7760.93     8020.45    335.66 o
  -3   6   4      108.33      373.85    193.54 o
  -2   6   4     5630.69     5947.34    283.64 o
  -1   6   4     6429.59     7308.95    280.78 o
   0   6   4     3378.40     3688.15    165.59 o
   1   6   4        2.42     -150.20    176.40 o
   2   6   4     2205.00     2091.71    165.60 o
   3   6   4       21.64      151.61    209.16 o
   4   6   4     1705.85     1072.53    161.91 o
   5   6   4     2642.28     2713.17    219.19 o
   6   6   4      154.53      -48.15    279.79 o
   7   6   4       78.15     -312.71    312.71 o
  -9   7   4       57.78     -341.80    341.80 o
  -8   7   4     1278.42     1346.30    175.77 o
  -7   7   4      196.34      386.88    285.11 o
  -6   7   4      413.99      103.25    288.17 o
  -5   7   4      437.39      185.33    260.52 o
  -4   7   4      891.36      423.76    258.06 o
  -3   7   4       20.99     -213.03    213.03 o
  -2   7   4     6466.89     7913.76    313.12 o
  -1   7   4       15.41      264.00    186.62 o
   0   7   4      538.08      299.83    142.55 o
   1   7   4        3.10      -55.69    179.32 o
   2   7   4    10283.90    10492.75    385.23 o
   3   7   4      600.74      447.08    224.19 o
   4   7   4      181.81       20.74    249.92 o
   5   7   4      121.85     -196.94    288.69 o
   6   7   4       20.06       28.35    270.49 o
   7   7   4        1.45     -150.52    314.99 o
  -9   8   4      325.57      520.93    349.77 o
  -8   8   4      223.86      196.07    319.84 o
  -7   8   4        6.13      142.45    285.60 o
  -6   8   4       32.28      131.83    273.43 o
  -5   8   4     2167.52     1816.62    160.02 o
  -4   8   4     1827.61     2131.80    199.71 o
  -3   8   4     2052.75     1980.08    159.15 o
  -2   8   4     5197.21     5431.71    306.55 o
  -1   8   4       72.07      215.23    211.41 o
   0   8   4      620.69      686.13    121.46 o
   1   8   4     5959.15     5547.48    313.55 o
   2   8   4     1281.35     1360.05    127.33 o
   3   8   4     1712.23     1661.64    156.89 o
   4   8   4      303.22       15.10    270.07 o
   5   8   4      126.07      244.19    254.88 o
   6   8   4      466.93      800.15    152.15 o
   7   8   4      159.16      108.80    331.89 o
  -8   9   4       61.24       75.77    335.49 o
  -7   9   4       81.27       50.79    306.97 o
  -6   9   4      895.85      491.38    306.28 o
  -5   9   4        7.71      -80.31    280.10 o
  -4   9   4       71.06      -10.83    265.51 o
  -3   9   4     5620.26     6525.51    347.92 o
  -2   9   4     1295.51     1622.28    147.47 o
  -1   9   4      687.33      846.80    121.59 o
   0   9   4      438.16      476.16    283.85 o
   2   9   4       51.64        5.71    240.69 o
   3   9   4     5000.23     4641.55    346.06 o
   4   9   4      722.14      565.85    140.52 o
   5   9   4        4.28       44.16    289.38 o
   6   9   4     1292.98     1264.26    164.55 o
   7   9   4      227.98      586.37    327.69 o
  -8  10   4      501.33      336.69    350.80 o
  -7  10   4      501.67      377.88    324.73 o
  -6  10   4     1265.67     1184.54    163.95 o
  -5  10   4      303.23      330.66    289.08 o
  -4  10   4     1025.87      919.37    147.34 o
  -3  10   4      219.60      179.37    275.69 o
  -2  10   4      344.05      477.10    264.25 o
  -1  10   4      236.67      162.47    263.74 o
   0  10   4    10536.99    10647.52    303.26 o
   1  10   4      693.00      622.59    131.41 o
   2  10   4      102.89       69.97    253.34 o
   3  10   4      130.45      190.84    260.31 o
   4  10   4      719.06      351.19    298.35 o
   5  10   4       11.11     -124.43    293.31 o
   6  10   4       45.91      230.66    312.85 o
  -8  11   4       69.98      318.11    354.49 o
  -7  11   4      961.91      688.53    176.32 o
  -6  11   4      265.43       79.91    310.64 o
  -5  11   4       55.60      352.51    281.78 o
  -4  11   4     1388.78     1723.80    153.38 o
  -3  11   4        1.62     -158.69    276.59 o
  -2  11   4     2388.60     2102.35    186.92 o
  -1  11   4     1632.31     1832.49    176.07 o
   0  11   4      372.05      400.88    199.16 o
   1  11   4      541.71      399.26    272.99 o
   2  11   4      353.19      228.95    189.88 o
   3  11   4       57.67      107.35    269.35 o
   4  11   4      673.92     1052.18    153.68 o
   5  11   4        3.01     -214.24    315.79 o
   6  11   4      486.65      503.79    331.04 o
  -7  12   4        0.36      614.86    314.36 o
  -6  12   4      456.54       52.77    340.00 o
  -5  12   4      796.60      631.13    332.97 o
  -4  12   4      586.79      635.98    156.84 o
  -3  12   4      484.46      574.69    289.13 o
  -2  12   4       53.76      -52.00    280.28 o
  -1  12   4     2943.73     2606.14    242.64 o
   0  12   4     1071.18     1049.93    104.04 o
   1  12   4       94.27       41.82    267.87 o
   2  12   4       28.98      231.01    266.46 o
   3  12   4       23.90      210.12    286.82 o
   4  12   4       80.14     -306.55    306.55 o
   5  12   4     1144.15     1204.03    176.10 o
  -7  13   4      380.65      513.64    263.85 o
  -6  13   4       77.34      595.68    323.53 o
  -5  13   4      641.64     -138.30    361.19 o
  -4  13   4        8.88     -316.79    316.79 o
  -3  13   4       98.01     -305.79    305.79 o
  -2  13   4      719.04      819.29    155.45 o
  -1  13   4      287.56      354.25    145.64 o
   0  13   4      178.09      110.35    304.18 o
   1  13   4      435.79      116.34    296.95 o
   2  13   4      964.04     1110.58    155.60 o
   3  13   4      241.62      243.18    307.03 o
   4  13   4       10.71       -7.86    320.87 o
   5  13   4       86.41      -22.78    347.74 o
  -6  14   4      248.45      286.67    379.95 o
  -5  14   4       66.11      359.30    336.45 o
  -4  14   4     1195.39      681.49    367.55 o
  -3  14   4       92.20      161.63    321.86 o
  -2  14   4      567.49      655.69    160.41 o
  -1  14   4        0.62      129.61    304.38 o
   0  14   4      719.07      912.59    222.43 o
   1  14   4      741.90      455.54    329.49 o
   2  14   4       79.95     -325.59    325.59 o
   3  14   4      583.55      364.49    346.75 o
   4  14   4      399.52      584.72    327.90 o
  -5  15   4      632.61      328.92    186.22 o
  -4  15   4      188.72      413.69    354.14 o
  -3  15   4     1240.04     1153.65    182.62 o
  -2  15   4      159.91      234.61    324.84 o
  -1  15   4      109.45     -147.35    338.22 o
   0  15   4        0.01      201.08    209.76 o
   1  15   4        6.74       41.72    315.62 o
   2  15   4      109.90       29.12    316.84 o
   3  15   4      331.32      527.93    170.62 o
  -4  16   4       67.11     -170.52    364.18 o
  -3  16   4       26.07      105.89    339.46 o
  -2  16   4      294.94      460.79    174.37 o
  -1  16   4      300.93      354.88    336.77 o
   0  16   4      132.72      236.99    243.15 o
   1  16   4      468.85      461.43    354.95 o
   2  16   4        0.68       17.95    344.14 o
  -2  17   4      104.58     -307.51    359.35 o
  -1  17   4       66.88       15.82    366.62 o
   0  17   4       18.44       16.31    249.82 o
  -9   0   5     1367.50     1387.65    171.61 o
  -7   0   5     1498.69     1276.90    149.57 o
  -5   0   5      874.25     1212.95    114.42 o
  -3   0   5     3557.95     4327.86    240.81 o
  -1   0   5    14847.26    14839.20    340.68 o
   1   0   5     8181.13     7965.52    271.01 o
   3   0   5     2020.61     1554.20    129.30 o
   5   0   5       79.94      316.67    245.67 o
   7   0   5     1315.53     1350.80    164.36 o
 -10   1   5       57.95      -73.07    345.06 o
  -9   1   5       34.33      178.18    322.33 o
  -8   1   5      461.68      490.00    304.15 o
  -7   1   5      791.91      863.77    140.50 o
  -6   1   5      572.35      567.34    134.55 o
  -5   1   5     1945.47     2163.51    181.62 o
  -4   1   5     1264.72     1081.03    110.74 o
  -3   1   5    12132.17    12597.58    345.36 o
  -2   1   5     7890.54     8344.33    284.57 o
  -1   1   5     3354.78     3947.23    204.38 o
   0   1   5     1019.84     1354.53     81.53 o
   1   1   5     5504.77     5701.25    238.90 o
   2   1   5     5482.52     5033.79    239.23 o
   3   1   5     7080.00     6857.24    293.36 o
   4   1   5     1264.27     1276.39    131.61 o
   5   1   5      474.92      240.83    247.98 o
   6   1   5      150.27      151.18    270.50 o
   7   1   5        8.00     -296.73    296.73 o
 -10   2   5      124.39       40.37    241.82 o
  -9   2   5      367.54      600.64    311.47 o
  -8   2   5       39.63     -284.72    290.81 o
  -7   2   5     1569.76     2099.27    207.32 o
  -6   2   5     2357.54     2172.46    209.27 o
  -5   2   5     2274.35     2706.63    263.58 o
  -4   2   5     7246.56     8243.60    307.86 o
  -3   2   5      114.20       46.42    184.84 o
  -2   2   5     1626.20     1253.18    115.01 o
  -1   2   5      289.30      330.83     86.49 o
   0   2   5    16383.11    16240.91    553.30 o
   1   2   5       34.37       13.60    162.98 o
   2   2   5     1947.12     1999.05    197.47 o
   3   2   5      334.71      344.31    192.91 o
   4   2   5     7353.69     7903.81    338.81 o
   5   2   5     1469.50     1937.04    186.04 o
   6   2   5      192.83      380.52    279.17 o
   7   2   5      625.59      248.06    318.65 o
 -10   3   5       63.05      -16.99    350.07 o
  -9   3   5      105.64     -108.02    308.95 o
  -8   3   5      277.71      515.91    303.06 o
  -7   3   5     1566.45     1485.37    151.45 o
  -6   3   5        0.45     -243.99    266.10 o
  -5   3   5      748.47      744.77    124.83 o
  -4   3   5      542.86      351.69    221.22 o
  -3   3   5     1938.44     1814.27    151.67 o
  -2   3   5     2481.51     2210.62    221.40 o
  -1   3   5    13879.80    15059.68    356.42 o
   0   3   5      130.75      166.16    117.27 o
   1   3   5    26407.17    24681.93    501.21 o
   2   3   5     1247.55     1412.50    136.32 o
   3   3   5       10.33       19.78    189.89 o
   4   3   5      586.03      502.46    118.07 o
   5   3   5      317.58      294.08    254.58 o
   6   3   5       18.46      175.00    271.03 o
   7   3   5      803.73      -68.26    330.18 o
 -10   4   5       33.93      324.08    341.41 o
  -9   4   5      176.39      216.12    322.72 o
  -8   4   5      387.34      283.13    285.84 o
  -7   4   5      514.53      357.41    202.82 o
  -6   4   5      260.10     -180.37    276.52 o
  -5   4   5     4688.83     5454.51    319.82 o
  -4   4   5      501.67      535.85    110.50 o
  -3   4   5      229.78      213.85    205.73 o
  -2   4   5      586.11      686.37     98.34 o
  -1   4   5     6714.90     6746.61    279.68 o
   0   4   5     6376.82     6770.90    732.32 o
   1   4   5     1424.04     1442.83    140.74 o
   2   4   5       16.84     -184.45    184.45 o
   3   4   5      182.27      270.86    215.46 o
   4   4   5        9.75      369.92    230.03 o
   5   4   5     2971.65     3449.00    310.60 o
   6   4   5      174.32       86.13    285.57 o
   7   4   5      151.13       29.24    318.10 o
  -9   5   5      119.11      370.52    329.99 o
  -8   5   5      260.64      206.18    313.27 o
  -7   5   5      165.27      371.27    139.09 o
  -6   5   5     1047.00      969.03    145.81 o
  -5   5   5     2949.37     4018.26    287.36 o
  -4   5   5     2047.17     2180.45    185.20 o
  -3   5   5     1153.43     1242.42    111.23 o
  -2   5   5     9096.23     9025.66    335.09 o
  -1   5   5     1474.00     1321.03    126.75 o
   0   5   5       94.74      276.83    130.36 o
   1   5   5     4222.16     4608.26    260.17 o
   2   5   5     4954.46     4363.84    269.08 o
   3   5   5     1320.61     1431.03    138.79 o
   4   5   5     1293.58     1335.76    134.26 o
   5   5   5      499.69     1494.52    145.13 o
   6   5   5      726.01      580.95    307.14 o
   7   5   5       51.18       53.13    325.41 o
  -9   6   5      935.95      789.07    179.85 o
  -8   6   5      125.03        5.14    307.66 o
  -7   6   5      138.42      508.77    287.15 o
  -6   6   5     1634.76     1922.12    180.12 o
  -5   6   5      643.94      434.40    267.46 o
  -4   6   5      963.53      984.48    126.66 o
  -3   6   5     4654.87     5346.97    307.95 o
  -2   6   5      238.35      -53.74    213.90 o
  -1   6   5     1602.06     1491.48    119.22 o
   0   6   5    11850.52    11782.80    437.58 o
   1   6   5     3195.65     2887.69    252.98 o
   2   6   5       18.89       65.77    207.71 o
   3   6   5     1986.30     2047.63    194.24 o
   4   6   5      127.85      129.15    239.09 o
   5   6   5        8.09      229.24    272.75 o
   6   6   5      329.66      584.33    148.78 o
   7   6   5      322.82      415.35    323.45 o
  -9   7   5       44.35      598.26    339.06 o
  -8   7   5       25.86      144.16    297.48 o
  -7   7   5      730.63      535.46    155.49 o
  -6   7   5      256.63      416.85    272.66 o
  -5   7   5      706.84      472.53    272.15 o
  -4   7   5      290.87      450.95    250.44 o
  -3   7   5    13188.90    14399.42    435.40 o
  -2   7   5      195.09      386.94    223.69 o
  -1   7   5        2.44     -142.91    213.46 o
   0   7   5      752.44      899.90     79.39 o
   1   7   5      254.95      398.98    211.11 o
   2   7   5      103.23      362.30    227.74 o
   3   7   5     6006.41     5917.23    363.34 o
   4   7   5      238.19      385.78    246.51 o
   5   7   5      206.81     -185.42    292.77 o
   6   7   5       25.30       27.97    282.72 o
   7   7   5      146.79      372.59    317.66 o
  -9   8   5      235.33     -209.58    356.80 o
  -8   8   5        0.51      318.91    319.48 o
  -7   8   5      664.10      687.43    157.95 o
  -6   8   5      298.06        7.71    285.65 o
  -5   8   5       36.73      491.63    264.67 o
  -4   8   5     2997.42     2666.28    228.04 o
  -3   8   5      848.78      765.67    136.86 o
  -2   8   5     3683.41     4318.68    303.99 o
  -1   8   5      832.08      767.80    126.02 o
   0   8   5     1532.99     1447.33    232.35 o
   1   8   5     1222.62     1092.84    126.75 o
   2   8   5     1474.75     1451.31    132.58 o
   3   8   5      535.47      782.99    131.44 o
   4   8   5     1992.59     2170.26    209.76 o
   5   8   5       62.40      272.89    197.36 o
   6   8   5      105.80      377.57    287.48 o
  -8   9   5      837.57      458.46    354.13 o
  -7   9   5      123.28      488.65    315.26 o
  -6   9   5      144.60      436.74    282.32 o
  -5   9   5      158.70      463.32    283.14 o
  -4   9   5      945.85     1120.66    147.14 o
  -3   9   5       88.20      273.58    189.49 o
  -2   9   5     1630.75     1739.17    166.89 o
  -1   9   5     4630.62     5318.45    333.63 o
   0   9   5      493.15      412.74    177.67 o
   1   9   5     1848.42     1772.58    160.38 o
   2   9   5     2092.34     2221.21    212.01 o
   3   9   5       12.30     -263.14    263.14 o
   4   9   5      186.88      452.28    266.13 o
   5   9   5        0.53      -91.63    288.08 o
   6   9   5        4.19     -107.39    314.36 o
  -8  10   5      478.91      102.76    362.36 o
  -7  10   5      210.51      442.69    233.36 o
  -6  10   5      104.51      450.46    295.16 o
  -5  10   5     3227.33     4136.56    369.96 o
  -4  10   5      240.56      -11.16    277.57 o
  -3  10   5       13.72      101.89    267.01 o
  -2  10   5     3161.76     3411.20    336.45 o
  -1  10   5     1146.99     1178.15    149.99 o
   0  10   5       16.50      140.55    184.75 o
   1  10   5     1339.69     1204.15    139.27 o
   2  10   5      865.51     1072.77    137.35 o
   3  10   5       50.98      -75.33    269.03 o
   4  10   5      400.00      426.34    150.41 o
   5  10   5     1805.07     2246.04    203.85 o
   6  10   5       27.08      -63.56    333.09 o
  -8  11   5       30.99      385.57    351.40 o
  -7  11   5      249.07      608.69    169.29 o
  -6  11   5      939.79      893.82    168.71 o
  -5  11   5      235.60      148.64    302.74 o
  -4  11   5        3.57      533.17    275.50 o
  -3  11   5      682.42      838.62    146.98 o
  -2  11   5     1355.21     1324.00    155.46 o
  -1  11   5     1784.59     1859.37    161.57 o
   0  11   5       10.14       -1.57    188.29 o
   1  11   5     1938.05     1783.38    157.74 o
   2  11   5      291.59      299.64    268.40 o
   3  11   5      197.45     -308.53    308.53 o
   4  11   5      150.35      142.28    292.70 o
   5  11   5       75.81     -136.69    325.02 o
  -7  12   5        1.41      392.59    341.83 o
  -6  12   5     1071.06      974.94    180.51 o
  -5  12   5      335.78     -142.94    324.95 o
  -4  12   5      316.02      317.12    300.73 o
  -3  12   5     1008.00     1153.36    154.61 o
  -2  12   5       35.94       33.87    282.44 o
  -1  12   5        9.25      -82.76    287.40 o
   0  12   5     3612.94     3688.15    254.96 o
   1  12   5        1.47      -38.70    262.90 o
   2  12   5       66.53     -294.84    294.84 o
   3  12   5        8.70      521.85    276.76 o
   4  12   5        3.93      171.99    305.97 o
   5  12   5      193.17      375.81    333.05 o
  -6  13   5       82.97      562.30    167.16 o
  -5  13   5      216.16      182.46    333.21 o
  -4  13   5      423.83      445.10    169.59 o
  -3  13   5      979.08      610.91    340.75 o
  -2  13   5      433.55      242.57    326.61 o
  -1  13   5      261.81      355.46    304.05 o
   0  13   5       14.40     -154.99    213.62 o
   1  13   5       70.02      -14.75    298.74 o
   2  13   5       37.84     -313.70    313.70 o
   3  13   5      788.16      237.61    342.55 o
   4  13   5      465.30      816.06    168.80 o
  -6  14   5      220.97      181.80    380.04 o
  -5  14   5      151.47        1.68    344.47 o
  -4  14   5      734.15     1128.89    173.43 o
  -3  14   5      395.92     -232.88    359.18 o
  -2  14   5       29.70     -329.58    329.58 o
  -1  14   5      554.26      636.66    328.13 o
   0  14   5      150.64      -84.24    232.46 o
   1  14   5      574.37      204.90    329.52 o
   2  14   5      104.61      236.98    322.03 o
   3  14   5       35.69      -89.20    337.67 o
  -5  15   5      181.93      660.08    366.47 o
  -4  15   5        7.10     -165.05    348.21 o
  -3  15   5      448.23      545.82    176.89 o
  -2  15   5      829.64      788.21    179.71 o
  -1  15   5        5.73       68.41    325.02 o
   0  15   5        6.43     -171.29    231.15 o
   1  15   5       51.45      329.78    305.26 o
   2  15   5      582.30      706.88    358.57 o
  -3  16   5        4.31     -362.96    362.96 o
  -2  16   5      494.03      634.05    183.70 o
  -1  16   5        0.22     -192.53    354.23 o
   0  16   5       39.32      -43.14    243.42 o
   1  16   5       74.87     -139.53    342.78 o
 -10   0   6        9.78       32.33    354.77 o
  -8   0   6      174.85      560.19    286.86 o
  -6   0   6     2480.43     2784.99    218.67 o
  -4   0   6     9627.49    11116.24    370.20 o
  -2   0   6     8631.97     8978.01    320.65 o
   0   0   6     1494.33     1566.84    101.95 o
   2   0   6     4672.60     4621.57    254.03 o
   4   0   6     1749.17     1946.21    154.97 o
   6   0   6      144.37       -6.72    302.11 o
 -10   1   6        9.63     -244.47    340.98 o
  -9   1   6       26.44       -8.55    317.71 o
  -8   1   6     1562.31     1437.77    166.08 o
  -7   1   6      523.50      732.58    141.58 o
  -6   1   6      161.12       28.03    267.37 o
  -5   1   6       35.57      395.35    238.97 o
  -4   1   6       14.09      -33.59    221.59 o
  -3   1   6     4924.92     3897.61    300.07 o
  -2   1   6    14222.54    15101.03    380.21 o
  -1   1   6     3306.14     3915.68    235.54 o
   0   1   6     4870.67     5102.83    183.92 o
   1   1   6     1062.06     1222.07    102.14 o
   2   1   6     2155.17     1867.59    158.57 o
   3   1   6     3055.29     3086.46    255.24 o
   4   1   6      467.61      464.10    235.75 o
   5   1   6      152.58      354.19    251.12 o
   6   1   6       82.27      131.34    163.79 o
   7   1   6      240.98      118.38    341.64 o
 -10   2   6      233.95      201.71    358.69 o
  -9   2   6      459.24      339.79    341.77 o
  -8   2   6        1.31     -308.10    308.10 o
  -7   2   6       34.72       96.03    257.14 o
  -6   2   6        4.63      110.39    270.62 o
  -5   2   6     3128.89     3952.89    297.31 o
  -4   2   6       69.95      -51.63    231.02 o
  -3   2   6     1530.58     1825.74    172.00 o
  -2   2   6     2233.55     2249.01    159.00 o
  -1   2   6     3880.75     4034.83    252.92 o
   0   2   6     8343.69     9519.20    544.46 o
   1   2   6     4270.04     4522.77    257.85 o
   2   2   6     2761.70     2860.54    230.51 o
   3   2   6      520.46      -76.74    233.24 o
   4   2   6      238.23      -41.42    233.27 o
   5   2   6     2323.84     2197.41    207.81 o
   6   2   6      870.05     1105.78    154.57 o
   7   2   6       21.76      -70.00    330.45 o
 -10   3   6        4.97      491.59    341.59 o
  -9   3   6       50.28       81.27    324.49 o
  -8   3   6        5.57       17.68    289.65 o
  -7   3   6        0.45      267.87    278.57 o
  -6   3   6     5001.75     5411.78    351.04 o
  -5   3   6       30.26      141.80    254.28 o
  -4   3   6     4026.58     4131.76    295.02 o
  -3   3   6     2928.29     2854.66    255.67 o
  -2   3   6     1977.87     1816.23    137.70 o
  -1   3   6     1267.72     1439.42    126.11 o
   0   3   6     2971.01     2852.01    244.86 o
   1   3   6      126.08      134.49    190.76 o
   2   3   6     5601.07     5524.70    309.09 o
   3   3   6     1107.40     1442.07    137.40 o
   4   3   6      825.77     1189.02    125.94 o
   5   3   6      145.35       70.19    250.31 o
   6   3   6      613.87      402.86    223.77 o
   7   3   6       49.58      556.45    319.73 o
  -9   4   6        7.89      -60.79    334.20 o
  -8   4   6       14.47      -51.46    288.42 o
  -7   4   6       10.46     -206.79    272.35 o
  -6   4   6     2106.54     2444.33    228.35 o
  -5   4   6     2020.89     2293.68    203.48 o
  -4   4   6      656.21      763.90    124.13 o
  -3   4   6       50.51     -111.29    220.08 o
  -2   4   6        0.89      123.33    199.37 o
  -1   4   6      832.78     1017.64    111.11 o
   0   4   6    16669.08    17081.47    873.09 o
   1   4   6     2745.72     2517.41    249.33 o
   2   4   6     1250.77     1264.25    119.84 o
   3   4   6      121.42      420.93    214.98 o
   4   4   6      524.66      493.52    256.03 o
   5   4   6      357.37       82.47    279.80 o
   6   4   6     1265.41     1694.63    164.78 o
   7   4   6       28.43      260.14    317.26 o
  -9   5   6       37.08      471.85    340.81 o
  -8   5   6      110.28      105.16    301.99 o
  -7   5   6     1385.08     1508.20    158.03 o
  -6   5   6     1200.22     1385.70    149.59 o
  -5   5   6        0.11     -113.07    271.61 o
  -4   5   6     2991.81     2994.65    211.89 o
  -3   5   6      816.40      898.03    123.30 o
  -2   5   6     3081.06     3520.15    296.03 o
  -1   5   6     3727.80     3457.99    274.64 o
   0   5   6      404.95      294.25    158.36 o
   1   5   6     2948.17     3340.85    260.28 o
   2   5   6      241.72      218.59    222.27 o
   3   5   6     1730.06     1782.76    152.00 o
   4   5   6      256.52     -227.59    259.45 o
   5   5   6        2.67      185.66    264.07 o
   6   5   6      113.16      346.57    297.16 o
   7   5   6      352.29      617.95    324.44 o
  -9   6   6        0.67      129.00    345.07 o
  -8   6   6      368.65      346.80    341.73 o
  -7   6   6      137.81        0.03    283.41 o
  -6   6   6       47.50      447.22    277.46 o
  -5   6   6     3070.76     2919.35    231.88 o
  -4   6   6     3210.88     3521.40    307.60 o
  -3   6   6       35.10     -113.09    255.94 o
  -2   6   6     1070.45      860.11    133.99 o
  -1   6   6     2140.92     1873.18    182.49 o
   0   6   6      377.21      464.06     99.51 o
   1   6   6     3613.77     3036.32    287.45 o
   2   6   6     2226.96     1710.47    171.27 o
   3   6   6      427.12      258.04    243.15 o
   4   6   6     4540.22     4536.52    343.09 o
   5   6   6     1344.20     1519.74    150.25 o
   6   6   6       58.06     -317.23    317.23 o
  -9   7   6       40.56      -59.24    361.57 o
  -8   7   6     1052.92      945.27    177.46 o
  -7   7   6       82.44     -202.34    298.83 o
  -6   7   6        7.38     -218.64    281.57 o
  -5   7   6      907.69      949.82    147.44 o
  -4   7   6       34.93       30.89    275.75 o
  -3   7   6     1823.36     2281.22    206.19 o
  -2   7   6    17187.74    17950.89    512.55 o
  -1   7   6     1306.87     1073.47    138.25 o
   0   7   6       51.89      214.36    168.04 o
   1   7   6      275.72      -73.80    243.38 o
   2   7   6     2210.45     2091.43    201.33 o
   3   7   6      247.82      174.45    251.01 o
   4   7   6      372.77      446.03    256.62 o
   5   7   6      103.39      247.55    281.18 o
   6   7   6        6.60      197.38    301.59 o
  -9   8   6      528.78      164.25    363.67 o
  -8   8   6       14.49     -119.43    326.75 o
  -7   8   6       21.03     -111.61    315.49 o
  -6   8   6     1103.27     1425.83    160.11 o
  -5   8   6      630.41      449.75    295.19 o
  -4   8   6      368.71      449.03    143.39 o
  -3   8   6     2130.39     2310.76    183.24 o
  -2   8   6     3468.48     3611.71    337.59 o
  -1   8   6     2060.69     2148.96    171.69 o
   0   8   6        1.62     -179.61    209.34 o
   1   8   6      711.63      696.38    124.44 o
   2   8   6     1357.62     1157.40    142.22 o
   3   8   6        3.21      258.96    263.08 o
   4   8   6     1090.50     1218.74    151.06 o
   5   8   6       31.78     -298.80    298.80 o
   6   8   6        4.40      107.69    294.23 o
  -8   9   6       66.72      450.80    326.01 o
  -7   9   6      335.13      324.11    160.95 o
  -6   9   6     1386.60     1276.33    165.96 o
  -5   9   6      138.21      207.65    279.34 o
  -4   9   6      158.94     -167.25    286.89 o
  -3   9   6     4132.64     3818.58    366.01 o
  -2   9   6        0.36     -248.46    285.17 o
  -1   9   6      213.54     -206.81    282.01 o
   0   9   6      460.25      489.64    269.24 o
   1   9   6      171.47       96.40    255.78 o
   2   9   6      703.17      465.02    273.07 o
   3   9   6     2357.95     2518.30    227.78 o
   4   9   6       11.25     -158.66    286.10 o
   5   9   6      119.45      318.37    310.23 o
  -8  10   6       17.48      125.88    348.52 o
  -7  10   6      778.19      557.74    365.09 o
  -6  10   6       27.99      438.61    156.57 o
  -5  10   6       11.13     -225.72    297.30 o
  -4  10   6     1556.04     1555.22    160.32 o
  -3  10   6       97.31      -68.29    285.15 o
  -2  10   6      114.37     -209.07    279.26 o
  -1  10   6      684.44       34.77    305.10 o
   0  10   6     3799.90     3622.62    358.50 o
   1  10   6        1.33      -47.29    261.88 o
   2  10   6       51.41      329.52    266.59 o
   3  10   6       16.84      140.68    271.63 o
   4  10   6       80.15     -319.97    319.97 o
   5  10   6       30.09     -322.24    322.24 o
  -7  11   6      493.98       66.37    359.27 o
  -6  11   6      497.98      617.68    343.05 o
  -5  11   6        0.19      450.55    301.45 o
  -4  11   6     2467.47     2610.94    253.98 o
  -3  11   6      134.52     -314.54    314.54 o
  -2  11   6      907.40     1017.30    152.41 o
  -1  11   6     1468.70     1854.03    182.89 o
   0  11   6      222.88      430.10    200.17 o
   1  11   6      735.30      524.84    286.59 o
   2  11   6     1149.46      818.28    161.99 o
   3  11   6       39.68      570.22    297.34 o
   4  11   6      351.97     -346.53    346.53 o
   5  11   6       48.10      -36.74    348.70 o
  -7  12   6       27.43      263.91    248.61 o
  -6  12   6        0.09      -71.60    347.31 o
  -5  12   6     1713.00     1601.81    187.12 o
  -4  12   6        3.62      373.04    316.96 o
  -3  12   6        7.28      343.51    298.95 o
  -2  12   6      187.11      -36.18    305.91 o
  -1  12   6      606.44      454.67    315.26 o
   0  12   6        1.00       48.17    200.42 o
   1  12   6     1237.38     1218.14    161.48 o
   2  12   6      130.68      487.93    305.83 o
   3  12   6       95.10      162.38    317.72 o
   4  12   6      225.37       87.84    333.18 o
  -6  13   6      129.64     -161.19    369.17 o
  -5  13   6      495.78      541.98    364.91 o
  -4  13   6      212.88     -161.58    343.60 o
  -3  13   6       73.04      258.30    320.74 o
  -2  13   6      824.58     1078.04    171.91 o
  -1  13   6      176.57      560.22    325.89 o
   0  13   6        1.05      188.34    400.19 o
   1  13   6      820.51      781.21    161.57 o
   2  13   6      264.19      399.02    326.30 o
   3  13   6        3.85     -354.95    354.95 o
  -5  14   6       32.25      322.81    250.28 o
  -4  14   6      191.32       10.08    357.56 o
  -3  14   6      612.39      732.55    372.90 o
  -2  14   6       77.60      279.05    348.99 o
  -1  14   6       44.75       66.49    349.39 o
   0  14   6      608.94      459.27    174.36 o
   1  14   6        0.43      260.92    324.20 o
   2  14   6      366.86      479.23    172.09 o
   3  14   6       20.53      383.86    326.69 o
  -4  15   6       44.12     -190.16    367.74 o
  -3  15   6      827.97     1076.05    191.33 o
  -2  15   6      195.70      395.71    368.42 o
  -1  15   6       59.75     -358.70    358.70 o
   0  15   6        9.26     -279.71    279.71 o
   1  15   6        1.05      -59.06    360.50 o
  -2  16   6       32.29      330.78    377.51 o
  -1  16   6      497.67      294.39    383.17 o
  -9   0   7      775.27      323.81    334.35 o
  -7   0   7      916.44     1026.49    148.21 o
  -5   0   7      165.99      441.20    250.68 o
  -3   0   7     5792.87     5078.01    333.09 o
  -1   0   7    20668.75    21729.23    504.00 o
   1   0   7      226.45      -39.99    220.29 o
   3   0   7      407.36      -16.09    242.93 o
   5   0   7     1351.30     1406.46    151.66 o
  -9   1   7      269.87      373.80    324.44 o
  -8   1   7      329.85      371.81    155.76 o
  -7   1   7      814.98      805.53    150.85 o
  -6   1   7      606.54     1004.81    142.88 o
  -5   1   7       96.21      322.48    258.21 o
  -4   1   7      323.13      -76.08    267.72 o
  -3   1   7     1420.37     1469.94    146.71 o
  -2   1   7     5421.05     5033.84    296.37 o
  -1   1   7       32.31      194.59    130.98 o
   0   1   7        0.20       13.36    273.09 o
   1   1   7       64.13      319.01    214.36 o
   2   1   7     3166.01     2899.88    272.77 o
   3   1   7     1390.79     1471.74    144.52 o
   4   1   7      465.44      299.10    239.53 o
   5   1   7     1304.11     1320.66    153.77 o
   6   1   7      127.98      424.02    303.45 o
  -9   2   7        4.98     -335.87    335.87 o
  -8   2   7       15.29     -218.41    308.91 o
  -7   2   7      569.33      264.91    299.37 o
  -6   2   7      645.74      863.05    146.90 o
  -5   2   7     3137.61     2982.86    227.90 o
  -4   2   7     4476.27     4798.51    314.23 o
  -3   2   7     1329.58     1609.41    154.03 o
  -2   2   7       85.81      126.11    225.66 o
  -1   2   7     2685.17     2600.29    191.96 o
   0   2   7     7248.19     7009.70    264.83 o
   1   2   7     3459.85     3111.73    282.81 o
   2   2   7     2747.06     2842.00    277.45 o
   3   2   7      397.76      446.38    113.91 o
   4   2   7     1471.67     1420.13    135.12 o
   5   2   7        0.51      165.14    279.95 o
   6   2   7      204.04      185.36    291.90 o
  -9   3   7      462.50      505.14    353.08 o
  -8   3   7      235.74      230.26    307.35 o
  -7   3   7      430.74      330.12    299.86 o
  -6   3   7        6.89      -53.23    277.36 o
  -5   3   7      342.77       15.32    282.41 o
  -4   3   7       72.70     -259.20    259.20 o
  -3   3   7     6385.45     4737.06    347.26 o
  -2   3   7     1482.44     1975.09    179.92 o
  -1   3   7     3152.84     3392.94    275.14 o
   0   3   7       40.67     -220.52    305.52 o
   1   3   7     4459.56     4415.89    310.33 o
   2   3   7     1184.24     1080.68    124.37 o
   3   3   7       62.14     -231.34    231.34 o
   4   3   7      125.38       95.56    233.51 o
   5   3   7     1055.31     1293.44    152.35 o
   6   3   7        3.65      216.48    291.23 o
  -9   4   7      127.95      351.91    194.59 o
  -8   4   7      333.36      217.02    328.28 o
  -7   4   7       77.25     -219.51    296.27 o
  -6   4   7       53.05       46.35    277.36 o
  -5   4   7     7388.59     8084.36    406.42 o
  -4   4   7      443.73      389.07    262.53 o
  -3   4   7     1753.04     1588.15    144.28 o
  -2   4   7       12.35       44.88    240.92 o
  -1   4   7       16.79      243.84    123.41 o
   0   4   7      568.21      354.86    175.45 o
   1   4   7     5788.94     6092.90    338.31 o
   2   4   7       60.91      115.01    231.35 o
   3   4   7     1422.54     1386.00    129.87 o
   4   4   7        0.76      154.06    243.92 o
   5   4   7      248.16      515.82    283.19 o
   6   4   7      178.38      389.43    209.40 o
  -9   5   7      428.68      624.60    358.63 o
  -8   5   7      176.80       58.24    330.30 o
  -7   5   7       42.21     -263.25    319.07 o
  -6   5   7     1770.07     1963.96    184.22 o
  -5   5   7        0.39     -286.34    286.34 o
  -4   5   7     4292.13     5457.20    340.93 o
  -3   5   7     2687.38     3083.85    295.26 o
  -2   5   7     4189.63     3561.30    312.91 o
  -1   5   7       23.04     -257.68    257.68 o
   0   5   7      179.43      250.74    171.27 o
   1   5   7      484.75      245.61    241.61 o
   2   5   7     3469.90     3285.61    304.72 o
   3   5   7     1196.27      861.36    131.29 o
   4   5   7      489.02      688.50    136.14 o
   5   5   7     1222.61     1480.08    152.98 o
   6   5   7      222.03     -213.42    329.37 o
  -9   6   7      127.99      217.98    350.67 o
  -8   6   7       23.84      -20.42    327.47 o
  -7   6   7       94.92       42.09    303.34 o
  -6   6   7      336.71      739.42    146.90 o
  -5   6   7        0.58     -284.54    284.54 o
  -4   6   7      280.29       73.35    286.56 o
  -3   6   7     5686.11     5323.35    382.44 o
  -2   6   7       37.63       -4.17    263.22 o
  -1   6   7     5366.31     5417.25    371.18 o
   0   6   7     2184.99     2039.27    168.46 o
   1   6   7       89.60      158.12    225.70 o
   2   6   7      139.24      451.40    239.89 o
   3   6   7       40.54      -43.96    245.91 o
   4   6   7       18.75     -278.06    278.06 o
   5   6   7      536.18      400.51    289.10 o
   6   6   7      440.09      510.49    328.11 o
  -9   7   7       81.42      152.66    369.26 o
  -8   7   7       31.09      335.93    303.21 o
  -7   7   7     1602.14     2201.90    202.01 o
  -6   7   7        0.73     -294.21    294.21 o
  -5   7   7       97.34      432.93    283.94 o
  -4   7   7     1146.74     1520.22    155.17 o
  -3   7   7      909.94      427.60    304.14 o
  -2   7   7     1053.58     1151.44    146.62 o
  -1   7   7      606.80      240.14    293.67 o
   0   7   7      185.68      359.10    147.51 o
   1   7   7      466.69        4.60    273.59 o
   2   7   7      309.01      454.88    254.31 o
   3   7   7     3351.15     3155.35    239.14 o
   4   7   7        4.00      158.25    268.05 o
   5   7   7      489.40        0.97    323.05 o
  -8   8   7      339.23      221.67    356.98 o
  -7   8   7      349.53      352.53    342.13 o
  -6   8   7      419.58      731.34    151.93 o
  -5   8   7        7.68      -81.33    289.55 o
  -4   8   7     2081.23     2339.08    233.44 o
  -3   8   7      357.44      346.72    316.48 o
  -2   8   7      520.48      334.61    291.30 o
  -1   8   7     3475.88     3256.86    257.89 o
   0   8   7     1802.03     2023.31    135.11 o
   1   8   7      206.95     -265.65    265.65 o
   2   8   7      309.14      391.60    257.34 o
   3   8   7      197.57      318.35    283.88 o
   4   8   7      851.52     1008.11    149.81 o
   5   8   7      170.80      429.87    325.77 o
  -8   9   7      903.57      432.55    379.32 o
  -7   9   7       50.25     -166.46    339.31 o
  -6   9   7        7.51      -88.56    313.70 o
  -5   9   7     1003.26     1223.97    168.14 o
  -4   9   7      129.26      -82.20    295.01 o
  -3   9   7       14.51      -93.13    293.58 o
  -2   9   7     5932.70     5899.60    399.68 o
  -1   9   7     1269.27     1105.86    159.50 o
   0   9   7      227.05      172.03    157.57 o
   1   9   7      160.72      217.44    186.64 o
   2   9   7      359.82      597.12    138.91 o
   3   9   7        2.34     -289.71    289.71 o
   4   9   7      158.58      493.06    303.75 o
   5   9   7       68.12      371.19    309.82 o
  -7  10   7        0.62     -356.48    356.48 o
  -6  10   7      374.53      137.17    338.10 o
  -5  10   7     2392.77     2666.61    260.32 o
  -4  10   7        0.40      336.87    150.77 o
  -3  10   7       83.23     -310.66    310.66 o
  -2  10   7       96.80       70.34    294.68 o
  -1  10   7      271.28      486.53    305.65 o
   0  10   7      203.90      490.54    194.07 o
   1  10   7     2950.28     2913.38    243.47 o
   2  10   7      390.70      433.30    295.07 o
   3  10   7      475.52      256.74    329.45 o
   4  10   7      398.18      416.55    342.31 o
  -7  11   7        0.71      122.42    363.67 o
  -6  11   7     1261.04     1084.43    188.44 o
  -5  11   7      119.86       93.40    332.75 o
  -4  11   7      353.88      186.31    316.09 o
  -3  11   7      710.28     1141.07    159.87 o
  -2  11   7       16.37       53.26    304.02 o
  -1  11   7      169.32      221.56    314.75 o
   0  11   7      163.82      176.07    221.19 o
   1  11   7      437.64      502.89    151.54 o
   2  11   7      513.90      322.25    320.41 o
   3  11   7       74.79       34.64    312.97 o
   4  11   7        3.60      378.38    331.98 o
  -6  12   7      197.12      563.28    358.82 o
  -5  12   7      186.34      464.03    360.85 o
  -4  12   7      453.48      319.00    343.86 o
  -3  12   7      492.91      514.48    170.16 o
  -2  12   7       95.66      142.63    308.17 o
  -1  12   7        2.60      254.77    317.00 o
   0  12   7     1221.64     1281.08    120.19 o
   1  12   7      106.92      457.14    312.50 o
   2  12   7       51.80      275.36    314.62 o
   3  12   7        3.24      143.62    318.02 o
  -6  13   7       99.29     -358.79    377.27 o
  -5  13   7        0.15       80.81    362.18 o
  -4  13   7     1359.77     1709.26    194.44 o
  -3  13   7      115.34      360.73    350.41 o
  -2  13   7       25.02     -247.14    327.45 o
  -1  13   7      551.59       85.80    356.03 o
   0  13   7       41.24      129.29    232.00 o
   1  13   7        0.42      321.01    298.05 o
   2  13   7      352.82     -137.32    342.24 o
  -5  14   7      323.35      493.58    374.81 o
  -4  14   7      304.35      227.06    379.61 o
  -3  14   7      133.06      -84.78    363.95 o
  -2  14   7       10.37      250.44    347.56 o
  -1  14   7      562.96      502.79    375.77 o
   0  14   7        6.93      -46.17    342.57 o
   1  14   7       24.10      416.73    311.75 o
  -3  15   7       36.26     -305.91    391.20 o
  -2  15   7      870.76      563.44    393.45 o
  -1  15   7        2.38      591.29    360.02 o
   0  15   7       55.08      213.23    173.81 o
  -8   0   8     2152.54     2183.48    216.28 o
  -6   0   8     4078.95     3778.63    360.41 o
  -4   0   8      133.94      -59.38    268.32 o
  -2   0   8       14.01     -105.79    259.96 o
   0   0   8     6477.39     6397.82    255.34 o
   2   0   8     1209.65     1099.89    132.00 o
   4   0   8     1773.06     1798.13    158.52 o
   6   0   8      308.35      397.21    313.64 o
  -9   1   8       11.33     -112.51    350.49 o
  -8   1   8      913.43      820.52    170.32 o
  -7   1   8      357.34     -319.75    319.75 o
  -6   1   8       96.51      184.90    290.03 o
  -5   1   8       27.57      317.72    271.06 o
  -4   1   8       12.41      -86.31    284.66 o
  -3   1   8     1498.23     1425.53    144.97 o
  -2   1   8     7804.36     7638.40    370.71 o
  -1   1   8     1688.13     1782.49    147.43 o
   0   1   8     1341.86     1513.75    107.33 o
   1   1   8      595.75      364.33    266.44 o
   2   1   8      347.90      297.78    241.70 o
   3   1   8     2108.20     1940.91    162.99 o
   4   1   8     1788.82     1991.31    174.60 o
   5   1   8        0.04     -167.94    292.20 o
   6   1   8      525.69      148.58    337.64 o
  -9   2   8       55.91      181.02    340.32 o
  -8   2   8      433.29      648.40    162.00 o
  -7   2   8      192.69      500.18    301.14 o
  -6   2   8      531.55      814.38    147.98 o
  -5   2   8      745.46      737.56    150.43 o
  -4   2   8     2948.57     2507.02    245.04 o
  -3   2   8     1814.67     1763.42    150.73 o
  -2   2   8      489.62      521.46    136.62 o
  -1   2   8     2583.97     2580.83    220.57 o
   0   2   8      203.28      368.76    186.04 o
   1   2   8      693.50      532.75    267.21 o
   2   2   8       28.16       84.54    251.51 o
   3   2   8      237.53      459.18    119.67 o
   4   2   8       85.77       15.32    262.72 o
   5   2   8      691.86      353.89    308.41 o
  -9   3   8        8.28      205.38    331.26 o
  -8   3   8      111.40      525.89    316.75 o
  -7   3   8       59.29      194.00    299.71 o
  -6   3   8      762.03     1017.13    153.23 o
  -5   3   8      403.95      372.35    293.88 o
  -4   3   8     2952.07     2644.25    243.21 o
  -3   3   8       92.69     -154.69    273.82 o
  -2   3   8      212.78     -181.81    270.02 o
  -1   3   8      450.04      290.72    270.62 o
   0   3   8     1509.93     1581.66    146.06 o
   1   3   8       68.10        0.94    262.60 o
   2   3   8     5677.15     5904.32    363.61 o
   3   3   8     1994.35     2188.00    198.11 o
   4   3   8      308.34      222.39    293.94 o
   5   3   8        4.79      391.66    280.73 o
  -9   4   8       47.67      628.61    336.75 o
  -8   4   8       47.41     -336.44    336.44 o
  -7   4   8      268.39      460.22    155.12 o
  -6   4   8       36.71     -304.17    304.17 o
  -5   4   8     1552.74     1228.46    158.27 o
  -4   4   8     6188.51     5890.45    403.70 o
  -3   4   8        1.74     -174.72    282.77 o
  -2   4   8     3700.00     3645.72    337.65 o
  -1   4   8      869.39      445.70    300.60 o
   0   4   8     3437.71     3071.71    293.12 o
   1   4   8     1301.34     1484.34    140.53 o
   2   4   8       21.45      -89.83    260.05 o
   3   4   8      222.13      -47.25    254.04 o
   4   4   8        0.19       10.81    280.00 o
   5   4   8        5.85     -295.01    295.01 o
  -9   5   8      102.30      294.86    347.88 o
  -8   5   8       62.43       47.59    317.06 o
  -7   5   8      278.07     -149.39    333.24 o
  -6   5   8        1.45      330.81    278.69 o
  -5   5   8      825.36      888.74    152.56 o
  -4   5   8     1408.41     1367.28    162.62 o
  -3   5   8     2389.52     2025.54    189.61 o
  -2   5   8      437.92      508.45    293.81 o
  -1   5   8     1456.37     1426.13    150.97 o
   0   5   8      262.46      300.93    191.22 o
   1   5   8      953.52     1057.02    136.75 o
   2   5   8      604.38     -224.34    288.08 o
   3   5   8      282.18      448.61    265.39 o
   4   5   8      658.81      151.55    278.56 o
   5   5   8       35.69      348.90    294.36 o
  -8   6   8      550.85      222.87    360.38 o
  -7   6   8        2.82       55.38    323.89 o
  -6   6   8     1296.99     1376.11    164.30 o
  -5   6   8     1646.39     1659.61    165.14 o
  -4   6   8       89.62      141.86    272.80 o
  -3   6   8       15.91     -225.52    282.37 o
  -2   6   8     1547.75     1863.18    159.99 o
  -1   6   8      681.80      709.86    149.89 o
   0   6   8     1471.37     1519.47    106.13 o
   1   6   8     2048.05     1817.66    171.79 o
   2   6   8      493.44      633.45    136.47 o
   3   6   8      484.86      519.73    138.37 o
   4   6   8      971.08      876.80    153.97 o
   5   6   8       43.83      107.24    303.45 o
  -8   7   8      155.36      409.91    348.40 o
  -7   7   8      387.98      520.83    161.97 o
  -6   7   8      204.55      310.44    162.59 o
  -5   7   8       36.24      391.56    295.32 o
  -4   7   8      331.24      -59.71    292.41 o
  -3   7   8      140.45      321.31    166.26 o
  -2   7   8     4414.65     4270.77    381.05 o
  -1   7   8      106.71      -10.26    299.71 o
   0   7   8      454.99      -69.85    210.92 o
   1   7   8       11.01     -268.52    268.52 o
   2   7   8       90.19      -60.82    268.43 o
   3   7   8       14.32     -283.44    283.44 o
   4   7   8     1321.25     1155.43    162.89 o
   5   7   8       91.31     -236.17    327.99 o
  -8   8   8      146.86     -219.21    368.75 o
  -7   8   8       25.30      -57.59    336.39 o
  -6   8   8     1951.58     2372.06    214.02 o
  -5   8   8      158.37      -40.28    320.48 o
  -4   8   8      108.02      -75.63    288.98 o
  -3   8   8      464.69      467.07    311.02 o
  -2   8   8        6.99      171.90    300.51 o
  -1   8   8     2201.46     2232.45    190.90 o
   0   8   8     1091.73     1038.37    373.44 o
   1   8   8       46.69      -22.78    279.25 o
   2   8   8       28.73     -280.07    293.64 o
   3   8   8        1.80      452.49    278.39 o
   4   8   8      174.81      554.44    303.36 o
  -7   9   8     1028.76      626.85    376.16 o
  -6   9   8      201.31     -331.04    339.90 o
  -5   9   8      110.04      304.15    223.20 o
  -4   9   8        0.10      309.96    289.31 o
  -3   9   8      959.91      874.22    161.76 o
  -2   9   8        0.15     -325.47    325.47 o
  -1   9   8      748.67      816.75    157.83 o
   0   9   8     1014.53     1073.01    365.94 o
   1   9   8      279.69      387.85    293.79 o
   2   9   8     1486.89     1435.91    167.06 o
   3   9   8      809.52      372.05    352.02 o
   4   9   8      102.38       91.45    318.01 o
  -7  10   8      416.59      586.62    185.56 o
  -6  10   8       16.45      312.86    337.50 o
  -5  10   8      142.67      230.80    336.83 o
  -4  10   8     1471.96     1869.24    185.77 o
  -3  10   8       77.78      210.74    323.81 o
  -2  10   8       49.60       16.07    309.67 o
  -1  10   8      674.02      555.91    166.79 o
   0  10   8      517.44      379.66    267.38 o
   1  10   8       18.84     -102.59    300.70 o
   2  10   8      233.09      286.64    326.33 o
   3  10   8       14.31      414.77    319.07 o
  -6  11   8        0.07     -306.42    354.43 o
  -5  11   8      701.98      491.36    372.87 o
  -4  11   8      824.41      105.47    359.33 o
  -3  11   8      736.16      964.53    174.00 o
  -2  11   8      179.76      294.00    331.92 o
  -1  11   8      204.26       -2.22    330.32 o
   0  11   8      157.29      261.73    229.61 o
   1  11   8      256.71     -329.46    329.46 o
   2  11   8     1204.33     1259.72    186.47 o
   3  11   8        5.65       47.13    326.63 o
  -6  12   8        0.16     -392.25    392.25 o
  -5  12   8     1450.93     1315.33    198.30 o
  -4  12   8       89.63      428.01    339.12 o
  -3  12   8        2.20     -189.28    353.30 o
  -2  12   8      307.40      480.20    175.26 o
  -1  12   8       74.82     -132.06    350.77 o
   0  12   8       59.08     -164.96    229.45 o
   1  12   8      697.15      299.76    348.87 o
   2  12   8        8.64      -22.51    336.45 o
  -5  13   8        0.01     -408.31    408.31 o
  -4  13   8       14.38      112.69    363.92 o
  -3  13   8      612.38     1045.03    188.17 o
  -2  13   8      641.85      783.85    186.79 o
  -1  13   8       32.97      167.52    351.13 o
   0  13   8       40.40      501.20    244.91 o
   1  13   8      190.96      358.31    334.79 o
  -3  14   8      564.79      488.54    277.66 o
  -2  14   8        0.63      -49.57    366.17 o
  -1  14   8      106.25      310.88    362.60 o
   0  14   8      746.27     1115.93    281.62 o
  -9   0   9        7.31      396.01    201.09 o
  -7   0   9       40.62      127.57    324.47 o
  -5   0   9     4862.00     4324.42    377.04 o
  -3   0   9      478.56      -14.65    304.75 o
  -1   0   9     3825.37     3698.44    353.11 o
   1   0   9       85.00     -265.26    265.26 o
   3   0   9      847.02      255.03    301.83 o
   5   0   9     2652.53     2551.39    221.50 o
  -9   1   9      179.97      415.11    356.63 o
  -8   1   9       88.32      239.86    234.85 o
  -7   1   9     1271.51     1005.33    178.33 o
  -6   1   9      258.54      -98.55    310.45 o
  -5   1   9     1395.49     1247.65    160.23 o
  -4   1   9       43.31       79.19    300.01 o
  -3   1   9       65.42      341.13    273.10 o
  -2   1   9     2374.22     2666.34    233.20 o
  -1   1   9     1482.03     1456.21    163.46 o
   0   1   9       26.23       52.28    200.62 o
   1   1   9     2792.23     2608.76    225.01 o
   2   1   9      570.33      530.02    276.22 o
   3   1   9       62.81      227.15    248.75 o
   4   1   9      129.37      270.34    257.10 o
   5   1   9        7.81     -235.94    315.95 o
  -9   2   9      196.50       79.52    357.52 o
  -8   2   9       30.11       -7.78    317.45 o
  -7   2   9       21.79      195.46    301.98 o
  -6   2   9      831.07      982.84    160.16 o
  -5   2   9       81.87      536.65    297.31 o
  -4   2   9      646.73      302.88    314.66 o
  -3   2   9        7.92      102.04    287.07 o
  -2   2   9       51.39     -195.83    300.99 o
  -1   2   9      436.36      234.65    299.74 o
   0   2   9     4508.84     4543.88    254.09 o
   1   2   9     1916.96     1865.55    180.75 o
   2   2   9      585.29      -52.42    295.07 o
   3   2   9     1378.07     1105.81    148.46 o
   4   2   9      183.33      -72.00    289.34 o
   5   2   9      613.30      533.27    302.67 o
  -9   3   9      118.19     -362.50    362.50 o
  -8   3   9       19.67      230.92    332.10 o
  -7   3   9      123.87      225.88    324.53 o
  -6   3   9        8.80      -88.74    303.03 o
  -5   3   9     1548.38     1214.38    167.30 o
  -4   3   9        1.58      468.42    288.89 o
  -3   3   9     6320.71     7829.06    409.45 o
  -2   3   9      289.17     -307.71    307.71 o
  -1   3   9       25.95      116.78    288.41 o
   0   3   9        1.34      -87.12    226.88 o
   1   3   9       36.88       22.69    282.92 o
   2   3   9        4.37      229.75    274.06 o
   3   3   9     1429.93     1449.21    145.91 o
   4   3   9      124.41      148.52    277.97 o
   5   3   9        5.02     -309.91    316.61 o
  -8   4   9        0.37       85.83    346.50 o
  -7   4   9      127.69      301.41    319.16 o
  -6   4   9       16.43      306.24    312.65 o
  -5   4   9      897.04      640.83    162.57 o
  -4   4   9     1496.56     1549.22    161.66 o
  -3   4   9        0.80      431.10    285.50 o
  -2   4   9        9.56     -293.94    293.94 o
  -1   4   9       34.46      365.15    292.70 o
   0   4   9      386.48      110.34    200.25 o
   1   4   9     1864.68     2432.18    220.45 o
   2   4   9       30.65      167.09    269.66 o
   3   4   9     1466.37     1443.42    156.18 o
   4   4   9      182.25       15.20    297.22 o
  -8   5   9      235.86      553.12    355.10 o
  -7   5   9      133.03       -9.43    328.61 o
  -6   5   9      354.69      910.55    159.11 o
  -5   5   9      305.23      246.75    311.78 o
  -4   5   9      438.76      210.02    300.31 o
  -3   5   9     2156.19     1779.05    169.68 o
  -2   5   9     2781.86     2807.20    240.23 o
  -1   5   9      487.96      752.45    150.65 o
   0   5   9      413.17      418.26    120.56 o
   1   5   9       13.32      -86.70    273.23 o
   2   5   9     2869.93     2621.94    242.67 o
   3   5   9       38.68      321.25    268.96 o
   4   5   9       15.44      -51.34    299.13 o
  -8   6   9      287.73      545.22    356.53 o
  -7   6   9      127.41      -60.05    358.12 o
  -6   6   9       90.43      225.51    320.84 o
  -5   6   9      422.54     -158.85    328.29 o
  -4   6   9      423.62      340.81    321.61 o
  -3   6   9      208.46      242.48    297.75 o
  -2   6   9      329.28     -241.55    318.59 o
  -1   6   9     1338.87     1287.31    165.39 o
   0   6   9      769.07      685.28    383.71 o
   1   6   9       48.34     -253.55    283.68 o
   2   6   9      112.13      140.95    275.45 o
   3   6   9      562.25      387.39    155.15 o
   4   6   9      160.74      479.67    281.05 o
  -8   7   9       25.13      353.84    381.23 o
  -7   7   9     1279.13     1396.64    189.58 o
  -6   7   9       51.45      391.83    328.85 o
  -5   7   9      297.20      326.07    328.71 o
  -4   7   9      127.91      250.55    307.51 o
  -3   7   9      388.51      316.63    311.45 o
  -2   7   9      215.14      481.01    300.19 o
  -1   7   9     1713.46     1718.96    174.93 o
   0   7   9      469.64      219.69    217.55 o
   1   7   9     1081.72      905.74    157.74 o
   2   7   9      300.85      551.32    302.25 o
   3   7   9      359.34      334.07    182.37 o
   4   7   9       38.25       88.89    313.30 o
  -7   8   9        6.01     -371.60    371.60 o
  -6   8   9      684.96      418.11    351.13 o
  -5   8   9      345.63      589.98    331.49 o
  -4   8   9     1278.52     1272.06    173.53 o
  -3   8   9       60.30       94.06    223.27 o
  -2   8   9       31.43      -77.40    324.38 o
  -1   8   9     1065.26      944.17    169.83 o
   0   8   9     1347.96     1223.95    137.44 o
   1   8   9      103.94      126.06    303.76 o
   2   8   9        3.91     -208.94    312.97 o
   3   8   9      304.63      447.46    321.47 o
  -7   9   9        0.25     -347.01    371.94 o
  -6   9   9       39.21       70.40    347.46 o
  -5   9   9      796.53     1108.38    179.68 o
  -4   9   9      155.69       21.05    353.66 o
  -3   9   9      219.45      348.49    245.18 o
  -2   9   9     1668.73     1285.25    179.43 o
  -1   9   9       52.00      194.27    323.14 o
   0   9   9      272.67       75.99    231.75 o
   1   9   9      341.50      403.63    323.12 o
   2   9   9       48.52       63.49    312.49 o
   3   9   9      201.03     -184.75    348.18 o
  -6  10   9      765.68      398.32    391.36 o
  -5  10   9      152.58      408.20    349.44 o
  -4  10   9       21.53      229.91    194.84 o
  -3  10   9      242.75      418.85    356.83 o
  -2  10   9        0.73     -132.94    362.44 o
  -1  10   9      147.71      377.45    326.84 o
   0  10   9       50.04      216.49    416.14 o
   1  10   9     1182.09     1061.56    178.75 o
   2  10   9       20.04     -263.67    319.87 o
  -6  11   9      260.55     -298.60    387.63 o
  -5  11   9       40.04       88.27    361.30 o
  -4  11   9       59.52      349.75    348.42 o
  -3  11   9      974.84     1041.26    190.22 o
  -2  11   9       70.74      481.69    337.94 o
  -1  11   9      100.35      -13.60    354.85 o
   0  11   9      240.35      133.56    244.83 o
   1  11   9        3.20     -340.39    340.39 o
   2  11   9      371.98      -91.51    371.40 o
  -5  12   9       30.64      531.56    372.78 o
  -4  12   9     1129.12      700.70    422.70 o
  -3  12   9      116.25     -381.90    381.90 o
  -2  12   9      366.33     -373.10    373.10 o
  -1  12   9       28.65       12.30    367.28 o
   0  12   9      491.68      329.57    164.86 o
   1  12   9       34.96      204.51    334.70 o
  -3  13   9        9.80        8.23    378.69 o
  -2  13   9       27.52      -46.14    386.34 o
  -1  13   9      770.72      766.80    415.38 o
  -8   0  10      199.45      316.84    355.30 o
  -6   0  10      475.30      766.78    166.95 o
  -4   0  10      226.10      -81.42    318.37 o
  -2   0  10      112.54       48.88    305.89 o
   0   0  10     5274.71     5202.67    283.38 o
   2   0  10      962.65     1042.46    161.54 o
   4   0  10        3.94      164.24    310.45 o
  -8   1  10       75.31       62.45    349.17 o
  -7   1  10      239.32      -55.68    349.89 o
  -6   1  10     1206.96     1655.52    172.48 o
  -5   1  10        1.21      -26.11    320.23 o
  -4   1  10     1031.01     1007.93    163.13 o
  -3   1  10      449.01      604.83    304.99 o
  -2   1  10     1312.42     1124.62    160.31 o
  -1   1  10      444.13      380.12    158.27 o
   0   1  10        4.44      -85.36    313.16 o
   1   1  10      489.59      579.35    150.77 o
   2   1  10        6.69      -82.67    303.69 o
   3   1  10      243.54      146.09    278.41 o
   4   1  10      690.09      602.82    162.42 o
  -8   2  10        0.92       58.76    348.30 o
  -7   2  10       42.69       54.72    338.00 o
  -6   2  10        2.34     -191.06    335.58 o
  -5   2  10      447.84      218.70    327.65 o
  -4   2  10     1370.92     1278.48    167.18 o
  -3   2  10      441.10      285.66    309.16 o
  -2   2  10      943.29     1023.85    161.67 o
  -1   2  10     1061.31     1140.50    162.44 o
   0   2  10      523.47      544.06    136.49 o
   1   2  10     1215.08     1020.13    164.19 o
   2   2  10     1707.17     1826.25    166.71 o
   3   2  10       76.75      192.68    281.36 o
   4   2  10      317.96      442.97    325.28 o
  -8   3  10      829.64      782.26    393.15 o
  -7   3  10      113.28      549.30    328.28 o
  -6   3  10       34.93     -329.96    329.96 o
  -5   3  10       48.41      264.88    316.01 o
  -4   3  10      137.18      350.85    325.14 o
  -3   3  10       21.29      -50.83    310.21 o
  -2   3  10     1595.75     1352.31    169.71 o
  -1   3  10       27.14      175.29    310.08 o
   0   3  10       98.94      178.01    272.99 o
   1   3  10      204.13      427.33    310.51 o
   2   3  10     1305.59     1507.46    174.43 o
   3   3  10       24.77      146.26    314.08 o
  -8   4  10        7.90      389.32    354.97 o
  -7   4  10       39.24      463.38    367.85 o
  -6   4  10      178.52      205.71    341.95 o
  -5   4  10      195.21      166.14    318.73 o
  -4   4  10     3236.57     3089.25    269.45 o
  -3   4  10      262.49      428.53    158.72 o
  -2   4  10     1895.08     1687.28    177.58 o
  -1   4  10       32.53       53.76    319.48 o
   0   4  10       28.76      205.12    206.28 o
   1   4  10      488.85      360.70    311.08 o
   2   4  10     1273.52     1366.20    175.47 o
   3   4  10      118.16     -150.01    309.28 o
  -8   5  10      464.24      740.75    186.10 o
  -7   5  10       41.87      456.51    350.61 o
  -6   5  10      254.01     -357.94    357.94 o
  -5   5  10       10.25      311.45    321.82 o
  -4   5  10       90.39      443.63    323.54 o
  -3   5  10     1386.72     1392.74    170.13 o
  -2   5  10      253.99      401.74    321.07 o
  -1   5  10      112.11      348.33    326.27 o
   0   5  10       23.78      -98.92    248.27 o
   1   5  10      131.06      371.28    304.41 o
   2   5  10      312.69      254.56    323.44 o
   3   5  10      469.93      368.61    314.06 o
  -7   6  10       68.72      -87.36    360.02 o
  -6   6  10      350.49       45.37    369.78 o
  -5   6  10      216.26      502.02    333.08 o
  -4   6  10        0.34     -123.03    313.52 o
  -3   6  10       29.32       81.24    332.24 o
  -2   6  10      383.54      486.89    167.67 o
  -1   6  10       83.49      180.25    330.21 o
   0   6  10     1960.04     2024.64    238.67 o
   1   6  10     1084.53      973.65    169.23 o
   2   6  10      132.21      430.44    305.59 o
   3   6  10      123.75       85.74    324.35 o
  -7   7  10      301.73      502.28    375.95 o
  -6   7  10      930.61      727.03    194.08 o
  -5   7  10       56.23       25.00    344.91 o
  -4   7  10      534.96      446.33    352.62 o
  -3   7  10       30.77     -129.07    335.48 o
  -2   7  10      430.54      662.60    168.63 o
  -1   7  10     1250.87     1512.41    182.10 o
   0   7  10       16.52      279.64    280.87 o
   1   7  10      244.27       40.59    321.31 o
   2   7  10       58.43     -310.12    321.92 o
  -7   8  10      102.05      186.89    397.84 o
  -6   8  10      538.93       26.62    380.49 o
  -5   8  10      481.70      327.56    254.40 o
  -4   8  10       17.72     -197.84    347.08 o
  -3   8  10      448.63      282.05    352.27 o
  -2   8  10       66.46     -333.99    346.87 o
  -1   8  10      889.93      621.71    376.14 o
   0   8  10     1426.66     1474.92    130.86 o
   1   8  10       18.94     -126.86    322.97 o
   2   8  10      120.60       13.93    337.08 o
  -6   9  10        0.30      -27.25    375.72 o
  -5   9  10      166.59        9.90    355.87 o
  -4   9  10      283.86      343.36    363.53 o
  -3   9  10      352.35       38.54    374.09 o
  -2   9  10      510.53      431.62    257.86 o
  -1   9  10     1076.05     1259.63    191.30 o
   0   9  10       72.99       32.95    255.22 o
   1   9  10      690.78      162.33    354.74 o
  -5  10  10       36.87     -386.29    386.29 o
  -4  10  10      543.52      732.61    194.69 o
  -3  10  10        1.44     -206.12    353.98 o
  -2  10  10      346.04      170.94    368.49 o
  -1  10  10      391.37      296.36    272.41 o
   0  10  10       19.81      227.91    206.04 o
   1  10  10       39.83       12.07    350.47 o
  -4  11  10        9.39      -78.56    381.23 o
  -3  11  10      301.47      -55.29    381.72 o
  -2  11  10      664.87      334.05    391.62 o
  -1  11  10        5.10     -377.00    377.00 o
   0  11  10        0.17       87.20    259.06 o
  -7   0  11      158.36      142.93    363.35 o
  -5   0  11     3055.61     3109.34    272.63 o
  -3   0  11       20.07      329.46    322.57 o
  -1   0  11      293.21      318.59    340.50 o
   1   0  11     1177.32      874.51    175.90 o
  -7   1  11      103.34     -220.17    351.61 o
  -6   1  11       47.76       53.37    341.35 o
  -5   1  11        2.36      -45.46    330.41 o
  -4   1  11      185.73      229.57    326.09 o
  -3   1  11       51.85      387.94    230.09 o
  -2   1  11      965.55     1015.98    176.83 o
  -1   1  11     1110.25      982.17    183.31 o
   0   1  11       84.44      350.14    255.67 o
   1   1  11     1869.27     1801.81    183.10 o
   2   1  11      348.77      476.98    168.38 o
  -7   2  11      128.58      425.35    348.76 o
  -6   2  11      362.70      183.22    370.31 o
  -5   2  11      242.37      323.96    336.66 o
  -4   2  11      206.06      440.68    334.13 o
  -3   2  11      304.65      621.90    350.11 o
  -2   2  11        0.11     -349.99    349.99 o
  -1   2  11      604.80      275.99    354.49 o
   0   2  11      861.28      518.14    251.08 o
   1   2  11       96.13      304.93    341.65 o
   2   2  11       12.69       84.90    324.13 o
  -7   3  11      189.40       46.92    366.28 o
  -6   3  11       50.99       28.61    350.26 o
  -5   3  11      204.46      225.46    359.18 o
  -4   3  11      225.73      304.90    342.85 o
  -3   3  11     1748.80     1600.71    191.17 o
  -2   3  11      284.72      187.13    356.39 o
  -1   3  11       70.01       70.82    345.36 o
   0   3  11       12.27     -239.37    241.75 o
   1   3  11      198.97       -3.90    340.83 o
   2   3  11       21.14      185.80    362.83 o
  -7   4  11      324.53      590.72    357.74 o
  -6   4  11        0.51      132.90    351.30 o
  -5   4  11       72.12      647.52    331.07 o
  -4   4  11      532.27      710.57    177.28 o
  -3   4  11      475.41      714.57    363.88 o
  -2   4  11       81.79       25.09    355.91 o
  -1   4  11     2315.11     2424.84    227.08 o
   0   4  11       77.41      118.02    233.21 o
   1   4  11       15.89       31.71    332.55 o
   2   4  11      147.98      304.20    331.92 o
  -7   5  11       16.11       21.64    358.69 o
  -6   5  11      309.40      343.69    378.48 o
  -5   5  11        1.39      -16.64    338.61 o
  -4   5  11       45.66      135.55    356.96 o
  -3   5  11      105.95      396.11    204.54 o
  -2   5  11     1215.10     1189.00    189.79 o
  -1   5  11      572.75      700.69    379.76 o
   0   5  11       50.91       73.12    241.35 o
   1   5  11      235.98      349.86    350.47 o
   2   5  11      559.33      457.68    256.63 o
  -6   6  11       65.71      247.74    354.79 o
  -5   6  11      868.59      460.74    400.72 o
  -4   6  11      501.03     -336.86    369.92 o
  -3   6  11       20.73     -151.51    361.90 o
  -2   6  11      680.88      610.69    362.32 o
  -1   6  11       29.91     -134.82    377.15 o
   0   6  11       14.76     -247.52    247.52 o
   1   6  11      316.23      166.44    334.73 o
  -6   7  11      161.84     -346.63    388.45 o
  -5   7  11        5.84     -263.02    364.75 o
  -4   7  11        0.04     -254.04    367.89 o
  -3   7  11      296.91      228.22    376.31 o
  -2   7  11       46.20       -0.99    369.41 o
  -1   7  11     1013.49     1274.49    191.47 o
   0   7  11        1.16     -203.95    251.19 o
   1   7  11      514.08      130.11    372.75 o
  -5   8  11      786.33      541.56    289.68 o
  -4   8  11      111.48     -153.59    380.45 o
  -3   8  11      511.29      426.75    225.88 o
  -2   8  11      329.33       -4.42    379.08 o
  -1   8  11        0.10      -61.01    390.30 o
   0   8  11     1224.79     1360.97    136.30 o
  -4   9  11      276.59      184.67    376.68 o
  -3   9  11       95.77     -398.09    398.09 o
  -2   9  11      197.75      -17.20    395.13 o
  -1   9  11       18.11      425.14    366.71 o
  -6   0  12      112.09        3.06    380.54 o
  -4   0  12      477.61      613.97    186.23 o
  -2   0  12       26.14      -86.05    375.99 o
   0   0  12     1335.79     1137.57    271.64 o
  -6   1  12      471.20       42.85    394.77 o
  -5   1  12       11.40     -385.72    385.72 o
  -4   1  12     1088.07      977.52    190.64 o
  -3   1  12      284.14      283.70    369.95 o
  -2   1  12       56.65      502.71    362.15 o
  -1   1  12      182.13     -386.80    386.80 o
   0   1  12      531.89      645.35    263.86 o
   1   1  12      108.96      128.61    348.93 o
  -6   2  12        3.45       73.89    362.30 o
  -5   2  12      443.10      594.40    367.47 o
  -4   2  12       43.78     -387.70    387.70 o
  -3   2  12       41.43     -263.89    360.98 o
  -2   2  12        0.52     -134.22    387.88 o
  -1   2  12      303.91      217.44    379.08 o
   0   2  12       14.89     -264.60    264.60 o
   1   2  12      249.44     -101.47    381.21 o
  -6   3  12        1.01       66.38    379.98 o
  -5   3  12        4.40     -222.76    376.53 o
  -4   3  12      129.95      282.02    375.92 o
  -3   3  12       46.64     -246.74    381.87 o
  -2   3  12     2476.79     2680.63    241.86 o
  -1   3  12       81.29      222.76    359.38 o
   0   3  12      448.55      200.18    274.50 o
   1   3  12       92.22       66.97    375.41 o
  -6   4  12      222.04     -395.34    395.34 o
  -5   4  12       29.74     -382.56    382.56 o
  -4   4  12      203.38      576.94    363.47 o
  -3   4  12      459.32      217.51    396.14 o
  -2   4  12       13.25      138.82    374.22 o
  -1   4  12       74.93     -356.81    386.13 o
   0   4  12      101.86      467.77    260.07 o
  -5   5  12       28.55      488.90    393.60 o
  -4   5  12       71.99     -379.04    379.04 o
  -3   5  12      748.22      500.19    402.98 o
  -2   5  12      446.15      673.17    395.17 o
  -1   5  12       33.57      319.39    388.23 o
   0   5  12      355.47      397.89    274.43 o
  -5   6  12        8.21     -403.94    403.94 o
  -4   6  12      324.15      310.02    395.13 o
  -3   6  12      179.36     -376.52    395.10 o
  -2   6  12       37.41     -209.55    398.96 o
  -1   6  12      419.88      267.88    418.49 o
  -4   7  12      732.68      242.96    415.49 o
  -3   7  12      115.10      407.54    370.44 o
  -2   7  12       19.57     -396.34    396.34 o
  -3   0  13      116.15      463.13    401.00 o
  -4   1  13      142.54     -385.35    415.11 o
  -3   1  13      404.57      546.08    405.71 o
  -2   1  13      170.94      709.88    382.44 o
  -4   2  13      939.77      460.59    430.33 o
  -3   2  13      360.00     -308.49    420.80 o
  -2   2  13       29.35       11.46    392.89 o
  -3   3  13        0.11      -85.92    414.45 o
 
